# Supplementary material for: Prolonged Instability Prior to a Regime Shift
Source: PLoS One. 2014 Oct 3;9(10):e108936. doi: 10.1371/journal.pone.0108936 (PMC4184814; doi:10.1371/journal.pone.0108936)
Supplement: Dataset S1 — Percent abundances of diatom species from Foy Lake calculated relative to the total number of diatom valves counted in each sample. Time steps with no diatom data, due to poor preservation, were removed from the dataset. Time steps 301–312 were averaged for these analyses, because they were assigned the same age, as per the age model. (CSV) [file pone.0108936.s001.csv]

YB1950	Sample	Aulacoseira italica	Cyclotella cf. elgeri	Cyclotella michiganiana	Cyclotella bodanica var. lemanica	Fragilaria capucina vaucheriae	Fragilaria crotonensis	Fragilaria parasitica	Psuedostaurosira brevistriata	Staurosira construens construens	Staurosirella leptostauron	Staurosirella pinnata	Synedra ulna ulna	Tabellaria flocculosa	Acnanthidium minutissimum	Cocconeis placentula v. lineata	Aneumastus tuscula	Anomoeoneis costata	Anomoeoneis sphaerophora	Anomoeoneis sphaerophora f. sculpta	Brachysira vitrea	Caloneis molaris	Caloneis pulchra	Caloneis silicula	Caloneis thermalis	Caloneis undulata	Craticula cuspidata v. ambigua	Craticula cuspidata v. cuspidata	Craticula halophila	Diploneis oblongella	Diploneis cf. parma	Hippodonta capitata v. capitata	Hippodonta capitata v. hungarica	Luticola mutica	Luticola nivalis	Mastogloia grevillei	Mastogloia smithii v. lacustris	Navicula abiskoensis	Navicula cryptocephala	Navicula digitoradiata	Navicula diluviana	Navicula gysingensis? (festiva?)	Navicula lanceolata v. lanceolata	Navicula cf. oblonga (microstauron)	Navicula nivalis	Navicula menisculus v. menisculus	Navicula veneta	Neidium ampliatum	Pinnularia appendiculata
42	Foy-001	0	0	0	0.952662722	0	0	0	0	0	0	0	0	0	0	0.00295858	0	0	0	0	0	0	0	0	0	0	0	0	0.00591716	0	0	0	0	0	0	0	0	0	0	0	0	0.00295858	0	0.00295858	0	0	0	0	0
40.5	Foy-002	0	0	0	0.957703927	0.003021148	0	0	0	0	0	0	0	0	0	0.006042296	0	0	0	0	0	0	0	0	0	0	0	0	0.003021148	0	0	0	0	0	0	0	0	0	0	0	0	0	0	0	0	0	0	0	0
37.5	Foy-003	0	0	0	0.930722892	0.006024096	0	0	0	0	0	0	0	0	0	0.003012048	0	0	0	0.003012048	0	0	0	0	0	0	0	0	0	0	0	0	0	0	0	0	0	0	0	0	0	0	0	0.006024096	0	0	0	0	0
34	Foy-004	0	0	0	0.94084507	0.002816901	0	0	0	0	0	0	0	0	0	0.002816901	0	0	0	0	0	0	0	0	0	0	0	0	0.002816901	0	0	0	0	0	0	0	0	0	0	0	0	0	0	0.002816901	0	0	0	0	0
31	Foy-005	0	0	0	0.935933148	0.002785515	0	0	0	0	0	0	0	0	0	0	0	0	0	0	0	0	0	0	0	0	0	0	0.005571031	0	0	0	0	0	0	0	0	0	0	0	0	0	0.008356546	0.002785515	0	0	0	0	0
28	Foy-006	0	0	0	0.96056338	0	0	0	0	0	0	0	0	0	0	0	0	0.005633803	0	0	0	0	0	0	0	0	0	0	0	0	0	0	0	0	0	0	0	0	0	0	0	0	0	0	0	0	0	0	0
25.5	Foy-007	0	0	0	0.95821727	0	0	0	0	0	0	0	0	0	0	0.011142061	0	0	0	0	0	0	0	0	0	0	0	0	0.002785515	0	0	0	0	0	0	0	0	0	0	0	0	0	0	0.002785515	0	0	0	0	0
23	Foy-008	0	0	0	0.882198953	0	0	0	0	0	0	0	0	0	0.007853403	0.002617801	0	0	0	0	0	0	0.002617801	0	0	0	0	0	0.013089005	0	0	0	0	0	0	0	0	0	0	0	0	0.005235602	0	0.010471204	0	0.002617801	0	0.005235602	0
20	Foy-009	0	0	0	0.926121372	0	0	0	0	0	0	0	0	0	0	0	0	0.002638522	0	0	0	0	0	0	0	0	0	0	0.005277045	0	0	0	0	0	0	0	0	0	0.005277045	0	0	0	0.007915567	0.002638522	0	0	0	0.005277045	0
17.5	Foy-010	0	0	0	0.909589041	0	0	0	0	0	0	0	0	0	0.005479452	0.005479452	0	0	0	0	0	0	0	0	0	0	0	0	0.010958904	0	0	0	0	0	0	0	0	0	0	0	0	0	0.002739726	0.005479452	0	0	0	0	0
13	Foy-011	0	0	0	0.895833333	0	0	0	0	0	0	0	0	0	0	0	0	0	0	0	0	0	0	0	0	0	0	0.002604167	0.002604167	0	0	0	0	0	0	0.002604167	0	0	0	0	0	0	0.002604167	0.013020833	0	0	0	0	0
8.5	Foy-012	0	0	0	0.882978723	0	0	0	0	0	0	0	0	0	0	0.005319149	0	0	0	0	0	0	0.005319149	0	0	0	0	0	0.007978723	0	0	0	0	0	0	0.005319149	0	0	0.005319149	0	0	0	0.005319149	0.015957447	0	0	0	0.002659574	0
4	Foy-013	0	0	0	0.91813602	0.002518892	0	0	0	0	0	0	0	0.001259446	0	0.001259446	0	0.003778338	0	0	0	0	0	0	0	0	0.001259446	0	0.010075567	0	0	0.002518892	0	0.002518892	0	0.001259446	0	0	0.003778338	0	0	0	0.002518892	0.002518892	0	0	0	0	0
-2.5	Foy-014	0	0	0	0.959128065	0.008174387	0	0	0	0	0	0	0	0	0	0	0	0	0	0	0	0	0	0	0	0	0	0	0.002724796	0	0	0	0	0	0	0	0	0	0	0	0	0	0	0.005449591	0	0	0	0	0
-9.5	Foy-015	0	0	0	0.947780679	0	0	0	0	0	0	0	0	0	0	0	0	0	0	0	0	0	0	0	0	0	0	0	0.010443864	0	0	0	0	0	0	0	0	0	0.002610966	0	0	0	0.005221932	0.002610966	0	0	0	0	0
-15	Foy-016	0	0	0	0.901719902	0	0	0	0	0	0	0	0	0	0	0.002457002	0	0.002457002	0	0	0	0	0	0	0	0	0.002457002	0	0.007371007	0	0	0	0	0.004914005	0	0	0	0	0.007371007	0	0	0	0	0.007371007	0	0	0	0.002457002	0.002457002
-20.5	Foy-017	0	0	0	0.816489362	0.045212766	0.007978723	0	0	0	0	0	0	0	0.002659574	0.002659574	0	0	0	0	0	0	0	0	0	0	0	0	0.02393617	0	0	0	0	0	0	0	0	0	0	0	0	0	0	0.010638298	0	0	0	0	0
-26.5	Foy-018	0.001876173	0	0	0.407129456	0.018761726	0.003752345	0	0	0	0	0	0	0	0.016885553	0.009380863	0	0	0	0	0	0	0	0	0	0	0	0	0.157598499	0	0	0	0	0	0	0	0	0	0.016885553	0	0	0.00750469	0	0.009380863	0	0	0.003752345	0	0
-34.5	Foy-019	0	0	0	0.525641026	0.002564103	0	0	0	0	0	0	0	0	0.020512821	0.002564103	0	0	0	0	0	0	0	0	0	0	0	0	0.061538462	0	0	0	0	0	0	0.005128205	0	0	0	0	0	0	0.005128205	0.002564103	0	0	0.007692308	0	0
-45	Foy-020	0	0	0	0.945876289	0	0	0	0	0	0	0	0	0	0	0	0	0	0	0	0	0	0	0	0	0	0.00257732	0	0.00257732	0	0	0	0	0	0	0	0	0	0	0	0	0	0	0	0	0	0	0	0
-54	Foy-021	0	0	0	0.914127424	0.005540166	0	0	0	0	0	0	0	0	0	0	0	0	0	0	0	0	0	0	0	0	0	0	0.002770083	0	0	0	0	0.008310249	0	0	0.005540166	0	0	0	0	0	0.002770083	0.002770083	0	0	0.005540166	0	0
-59.5	Foy-022	0	0	0	0.964630225	0	0	0	0	0	0	0	0	0	0	0.003215434	0	0.012861736	0	0	0	0	0	0	0	0	0	0	0.003215434	0	0	0	0	0	0	0	0	0	0	0	0	0	0	0	0	0	0	0	0
-64	Foy-023	0	0	0	0.930693069	0	0	0	0	0	0	0	0	0	0	0	0	0.00990099	0	0	0	0	0	0	0	0	0	0	0	0	0	0	0	0	0	0	0	0	0	0	0	0	0	0	0	0	0.00990099	0	0
-68	Foy-024	0	0	0	0.950980392	0	0	0	0	0	0	0	0	0	0	0	0	0	0	0	0	0	0	0	0	0	0	0	0	0	0	0	0	0	0	0	0	0	0	0	0	0	0	0.009803922	0	0	0	0	0
-70	Foy-025	0	0	0	0.949494949	0	0	0	0	0	0	0	0	0	0	0	0	0.01010101	0	0	0	0	0	0	0	0	0	0	0	0	0	0	0	0	0	0	0	0	0	0	0	0	0	0	0	0	0.02020202	0	0
-71	Foy-026	0	0	0	0.530612245	0	0	0	0	0	0	0	0	0	0.020408163	0	0	0	0	0	0	0	0	0	0	0	0	0	0	0	0	0	0	0	0	0	0	0	0	0.040816327	0	0	0.06122449	0.020408163	0.020408163	0.040816327	0	0	0
-72.5	Foy-032	0	0	0	1	0	0	0	0	0	0	0	0	0	0	0	0	0	0	0	0	0	0	0	0	0	0	0	0	0	0	0	0	0	0	0	0	0	0	0	0	0	0	0	0	0	0	0	0
-74	Foy-035	0	0	0	1	0	0	0	0	0	0	0	0	0	0	0	0	0	0	0	0	0	0	0	0	0	0	0	0	0	0	0	0	0	0	0	0	0	0	0	0	0	0	0	0	0	0	0	0
-75	Foy-037	0	0	0	1	0	0	0	0	0	0	0	0	0	0	0	0	0	0	0	0	0	0	0	0	0	0	0	0	0	0	0	0	0	0	0	0	0	0	0	0	0	0	0	0	0	0	0	0
-77.5	Foy-038	0	0	0	0.333333333	0	0	0	0	0	0	0	0.333333333	0	0	0	0	0	0	0	0	0	0	0	0	0	0	0	0	0	0	0	0	0	0	0	0	0	0	0	0	0	0	0	0	0	0	0	0
-79	Foy-039	0.06	0	0	0.92	0	0	0	0	0	0	0	0	0	0	0	0	0	0	0	0	0	0	0	0	0	0	0	0.02	0	0	0	0	0	0	0	0	0	0	0	0	0	0	0	0	0	0	0	0
-80	Foy-040*	0	0	0	0.87	0	0	0	0	0	0	0	0	0	0.01	0	0	0	0	0	0	0	0	0	0	0	0	0	0.01	0	0	0	0.02	0.01	0	0	0	0	0	0	0	0	0	0	0	0	0	0	0
-81	Foy-042*	0	0	0	0.716734694	0	0	0	0	0	0	0	0	0	0	0	0	0	0	0	0	0	0	0	0	0	0	0	0	0	0	0	0	0	0	0	0	0	0	0.01	0	0	0.020204082	0.01	0	0.030204082	0	0	0
-82	Foy-044	0	0	0	0.897959184	0	0	0	0	0	0	0	0	0	0	0	0	0	0	0	0	0	0	0	0	0	0	0	0	0	0	0	0	0	0	0	0	0	0	0	0	0	0	0	0	0	0	0	0
-85	Foy-045	0	0	0	0.979166667	0	0	0	0	0	0	0	0	0	0	0	0	0	0	0	0	0	0	0	0	0	0	0	0	0	0	0	0	0	0	0	0	0	0	0	0	0	0	0	0	0	0	0	0
-90	Foy-046	0.007042254	0	0	0.971830986	0	0	0	0	0	0	0	0	0	0	0	0	0.014084507	0	0	0	0	0	0	0	0	0	0	0	0	0	0	0	0	0	0	0	0	0	0	0	0	0	0.007042254	0	0	0	0	0
-95	Foy-047	0	0	0	0.964630225	0	0	0	0	0	0	0	0	0	0	0	0	0.003215434	0	0	0	0	0	0	0	0	0	0	0.003215434	0	0	0	0	0	0	0.006430868	0	0	0	0	0	0	0	0	0	0	0	0	0
-100	Foy-048	0	0	0	0.98816568	0	0	0	0	0	0	0	0	0	0	0.00295858	0	0.00295858	0	0	0	0	0	0	0	0	0	0	0.00295858	0	0	0	0	0	0	0	0	0	0	0	0	0	0	0	0	0	0	0	0
-105	Foy-049	0	0	0	0.98816568	0	0	0	0	0	0	0	0	0	0	0.00295858	0	0	0	0	0	0	0	0	0	0	0	0	0	0	0	0	0	0	0	0	0	0	0	0	0	0	0	0	0	0	0	0	0
-110	Foy-050	0	0	0	0.975806452	0	0	0	0	0	0	0	0	0	0	0	0	0.002688172	0	0	0	0	0	0	0	0	0	0	0.002688172	0	0	0	0	0	0	0	0	0	0	0	0	0	0	0	0	0	0	0	0
-115	Foy-051	0	0	0	0.962059621	0	0	0	0	0	0	0	0	0	0.005420054	0	0	0	0	0	0	0	0	0	0	0	0	0	0	0	0	0	0	0	0	0	0	0	0	0	0	0	0	0	0	0	0	0	0
-120	Foy-052	0	0	0	0.944751381	0	0	0	0	0	0	0	0	0	0	0.005524862	0	0.005524862	0	0	0	0	0	0	0	0	0	0	0	0	0	0	0	0	0	0	0	0	0	0	0	0	0	0	0	0	0	0.005524862	0
-125	Foy-053	0	0	0	0.957104558	0	0	0	0	0	0	0	0	0	0	0.00536193	0	0.002680965	0	0	0	0	0	0	0	0	0	0	0	0	0	0	0	0	0	0	0	0	0	0	0	0	0	0.002680965	0	0	0	0	0
-130	Foy-054	0	0	0	0.95567867	0	0	0	0	0	0	0	0	0	0.005540166	0	0	0.008310249	0	0	0	0	0	0	0	0	0	0	0	0	0	0	0	0	0	0	0	0	0	0	0	0	0	0.005540166	0	0	0	0	0
-135	Foy-055	0	0	0	0.921671018	0.015665796	0	0	0	0	0	0	0	0	0.010443864	0	0	0	0	0	0	0	0	0	0	0	0	0	0.002610966	0	0	0	0	0	0	0	0	0	0	0	0	0	0	0	0	0	0	0	0
-140	Foy-056	0	0	0	0.96031746	0	0	0	0	0	0	0	0	0	0	0	0	0	0	0	0	0	0	0	0	0	0	0	0.005291005	0	0	0	0	0	0	0	0	0	0	0	0	0	0	0	0	0	0	0	0
-145	Foy-057	0	0	0	0.876884422	0	0	0	0	0	0	0	0	0	0	0.005025126	0	0	0	0	0	0	0	0	0	0	0	0	0.002512563	0	0	0	0	0	0	0	0	0	0	0	0	0	0	0.005025126	0	0	0	0	0
-150	Foy-058	0	0	0	0.888020833	0	0	0	0	0	0	0	0	0	0	0.015625	0	0	0	0	0	0	0	0	0	0	0	0	0.002604167	0	0	0	0	0	0	0	0	0	0	0	0	0	0	0.002604167	0	0	0	0	0
-155	Foy-059	0	0	0	0.91160221	0	0	0	0	0	0	0	0	0	0	0.005524862	0	0	0.002762431	0	0	0	0	0	0	0	0	0	0	0	0	0	0	0	0	0	0	0	0	0	0	0	0	0.005524862	0	0	0	0.005524862	0
-160	Foy-060	0	0	0	0.811594203	0	0	0	0	0	0	0	0	0	0	0	0	0	0	0	0	0	0	0	0	0	0	0	0.002898551	0	0	0	0	0	0	0	0	0	0	0	0	0	0	0.002898551	0	0	0	0	0
-165	Foy-061	0	0	0	0.85	0	0	0	0	0	0	0	0	0	0	0.007142857	0	0	0	0	0	0	0	0	0	0	0	0	0.004761905	0	0	0	0	0	0	0	0	0	0	0	0	0	0	0.007142857	0	0	0	0	0
-170	Foy-062	0	0	0	0.82962963	0.002469136	0	0	0	0	0	0	0	0	0.004938272	0.017283951	0	0	0	0	0	0	0	0	0	0	0.004938272	0	0	0	0	0	0	0	0	0	0	0	0	0	0	0	0	0.004938272	0	0	0	0	0
-175	Foy-063	0	0	0	0.904639175	0	0	0	0	0	0	0	0	0	0	0.012886598	0	0	0	0	0	0	0	0	0	0	0	0	0.005154639	0	0	0	0	0	0	0	0	0	0	0	0	0	0	0	0	0	0	0	0
-180	Foy-064	0	0	0	0.921914358	0	0	0	0	0	0	0	0	0	0	0	0	0.005037783	0	0	0	0	0	0	0	0	0.002518892	0	0	0	0	0	0	0	0	0	0	0	0	0	0	0	0	0	0	0	0	0.002518892	0
-185	Foy-065	0	0	0	0.930835735	0	0	0	0	0	0	0	0	0	0	0.002881844	0	0	0	0	0	0	0	0	0	0	0	0	0	0	0	0	0	0	0	0	0	0	0	0	0	0	0	0.005763689	0	0	0	0	0
-190	Foy-066	0	0	0	0.95	0	0	0	0	0	0	0	0	0	0	0.003125	0	0.00625	0	0	0	0	0	0	0	0	0	0	0	0	0	0	0	0	0	0	0	0	0	0	0	0	0	0	0	0	0	0	0
-195	Foy-067	0	0	0	0.945714286	0	0	0	0	0	0	0	0	0	0	0	0	0.002857143	0	0	0	0	0	0	0	0	0	0	0.002857143	0	0	0	0	0	0	0	0	0	0	0	0	0	0	0.005714286	0	0	0	0	0
-200	Foy-068	0	0	0	0.926395939	0	0	0	0	0	0	0	0	0	0	0.002538071	0	0	0.002538071	0	0	0	0	0	0	0	0	0	0	0	0	0	0	0	0	0	0	0	0	0	0	0	0	0.002538071	0	0	0	0	0
-205	Foy-069	0	0	0	0.93059126	0	0	0	0	0	0	0	0	0	0	0.002570694	0	0.005141388	0	0	0	0	0	0	0	0	0	0	0	0	0	0	0	0	0	0	0	0	0	0	0	0	0	0.005141388	0	0	0	0	0
-210	Foy-070	0.012738854	0	0	0.942675159	0	0	0	0	0	0	0	0	0	0	0.003184713	0	0	0	0	0	0	0	0	0	0	0	0	0	0	0	0	0	0	0	0	0	0	0	0	0	0.003184713	0	0	0	0	0	0	0
-215	Foy-071	0	0	0	0.973607038	0	0	0	0	0	0	0	0	0	0	0	0	0	0	0	0	0	0	0	0	0	0	0	0.002932551	0	0	0	0	0	0	0	0	0	0	0	0	0	0	0	0	0	0	0	0
-221	Foy-072	0	0	0	0.985915493	0	0	0	0	0	0	0	0	0	0	0	0	0	0	0	0	0	0	0	0	0	0	0	0	0	0	0	0	0	0	0	0	0	0	0	0	0	0	0	0	0	0	0	0
-226	Foy-073	0	0	0	0.967065868	0	0	0	0	0	0	0	0	0	0	0	0	0.005988024	0	0	0	0	0	0	0	0	0	0	0	0	0	0	0	0	0	0	0	0	0	0	0	0	0	0	0	0	0	0	0
-231	Foy-074	0	0	0	0.971671388	0	0	0	0	0	0	0	0	0	0	0	0	0	0.002832861	0	0	0	0	0	0	0	0.002832861	0	0	0	0	0	0	0	0	0	0	0	0	0	0	0	0	0	0	0	0	0	0
-236	Foy-075	0	0	0	0.96969697	0	0	0	0	0	0	0	0	0	0	0	0	0.002754821	0	0	0	0	0	0	0	0	0	0	0	0	0	0	0	0	0	0	0	0	0	0	0	0	0	0	0	0	0	0	0
-242	Foy-076	0	0	0	0.988636364	0	0	0	0	0	0	0	0	0	0	0	0	0	0	0	0	0	0	0	0	0	0	0	0	0	0	0	0	0	0	0	0	0	0	0	0	0	0	0	0	0	0	0	0
-248	Foy-077	0	0	0	0.972144847	0	0	0	0	0	0	0	0	0	0	0	0	0	0	0	0	0	0	0	0	0	0	0	0	0	0	0	0	0	0	0	0	0	0	0	0	0	0	0	0	0	0	0.002785515	0
-253	Foy-078	0	0	0	0.951951952	0	0	0	0	0	0	0	0	0	0	0.003003003	0	0	0	0	0	0	0	0	0	0	0	0	0.003003003	0	0	0	0	0	0	0	0	0	0	0	0	0	0	0.003003003	0	0	0	0	0
-258	Foy-079	0	0	0	0.985714286	0	0	0	0	0	0	0	0	0	0	0	0	0	0	0	0	0	0	0	0	0	0	0	0	0	0	0	0	0	0	0	0	0	0	0	0	0	0	0.002857143	0	0	0	0	0
-263	Foy-080	0	0	0	0.966197183	0	0	0	0	0	0	0	0	0	0	0.002816901	0	0	0	0	0	0	0	0	0	0	0	0	0.002816901	0	0	0	0	0	0	0	0	0	0	0	0	0	0	0	0	0	0	0	0
-268	Foy-081	0	0	0	0.964959569	0	0	0	0	0	0	0	0	0	0	0	0	0.002695418	0	0	0	0	0	0	0	0	0	0	0	0	0	0	0	0	0	0	0	0	0	0	0	0	0	0.005390836	0	0	0	0	0
-273	Foy-082	0	0	0	0.952522255	0	0	0	0	0	0	0	0	0	0	0.005934718	0	0	0	0	0	0	0	0	0	0	0	0	0.002967359	0	0	0	0	0	0	0	0	0	0	0	0	0	0	0	0	0	0	0	0
-277	Foy-083	0	0	0	0.868965517	0	0	0	0	0	0	0	0	0	0	0	0	0.024137931	0	0	0	0	0	0	0	0	0	0	0.006896552	0	0	0	0	0	0	0	0	0	0	0	0	0	0	0.034482759	0	0	0	0	0
-278	Foy-084	0	0	0	0.918032787	0	0	0	0	0	0	0	0	0	0	0	0	0.006557377	0	0	0	0	0	0	0	0	0	0	0.003278689	0	0	0	0	0	0	0	0	0	0	0	0	0	0	0.02295082	0	0	0	0	0
-281	Foy-085	0	0	0	0.95480226	0	0	0	0	0	0	0	0	0	0	0.005649718	0	0	0	0	0	0	0	0	0	0	0	0	0.002824859	0	0	0	0	0	0	0	0	0	0	0	0	0	0	0.008474576	0	0	0	0	0
-285	Foy-086	0	0	0	0.646067416	0	0	0	0	0	0	0	0	0	0	0.002808989	0	0.143258427	0	0	0	0	0	0	0	0	0	0	0.157303371	0	0	0	0	0	0	0	0	0	0	0	0	0	0	0.02247191	0	0	0	0	0
-290	Foy-087	0	0	0	0.240083507	0	0	0	0	0	0	0	0	0	0	0	0	0.118997912	0	0	0	0	0	0	0	0	0.008350731	0	0.565762004	0	0	0	0	0	0	0	0	0	0	0	0	0	0	0.03131524	0	0	0	0	0
-296	Foy-088	0	0	0	0.391752577	0	0	0	0	0	0	0	0	0	0	0	0	0.028350515	0	0	0	0	0	0	0	0	0.00257732	0	0.541237113	0	0	0	0	0	0	0	0	0	0	0	0	0	0	0.012886598	0	0	0	0	0
-302	Foy-089	0	0	0	0.984042553	0	0	0	0	0	0	0	0	0	0	0	0	0	0	0	0	0	0	0	0	0	0	0	0	0	0	0	0	0	0	0	0	0	0	0	0	0	0	0	0	0	0	0	0
-308	Foy-090	0	0	0	0.94198895	0	0	0	0	0	0	0	0	0	0	0.008287293	0	0.002762431	0	0	0	0	0	0	0	0	0	0	0.005524862	0	0	0	0	0	0	0	0	0	0	0	0	0	0	0.002762431	0	0	0	0.005524862	0
-313	Foy-091	0.00623053	0	0	0.92834891	0	0	0	0	0	0	0	0	0	0	0.00623053	0	0.009345794	0	0	0	0	0	0	0	0	0.003115265	0	0.009345794	0	0	0	0	0	0	0	0	0	0	0	0	0	0	0.00623053	0	0	0	0.003115265	0
-320	Foy-092	0	0	0	0.933933934	0	0	0	0	0	0	0	0	0	0	0	0	0.006006006	0	0	0	0	0	0	0	0	0	0	0	0	0	0	0	0	0	0	0	0	0	0	0	0	0	0.006006006	0	0	0	0	0
-328	Foy-093	0	0	0	0.988130564	0	0	0	0	0	0	0	0	0	0	0.002967359	0	0.002967359	0	0	0	0	0	0	0	0	0	0	0	0	0	0	0	0	0	0	0	0	0	0	0	0	0	0	0	0	0	0	0
-334	Foy-094	0	0	0	0.976261128	0	0	0	0	0	0	0	0	0	0	0	0	0	0	0	0	0	0	0	0	0	0	0	0	0	0	0	0	0	0	0	0	0	0	0	0	0	0	0	0	0	0	0	0
-339	Foy-095	0	0	0	0.977346278	0	0	0	0	0	0.003236246	0	0	0	0	0.003236246	0	0	0	0.006472492	0	0	0	0	0	0	0	0	0	0	0	0	0	0	0	0	0	0	0	0	0	0	0	0	0	0	0	0	0
-344	Foy-096	0	0	0	0.979472141	0	0	0	0	0	0	0	0	0	0	0	0	0	0	0	0	0	0	0	0	0	0	0	0	0	0	0	0	0	0	0	0	0	0	0	0	0	0	0	0	0	0	0	0
-349	Foy-097	0	0	0	0.955696203	0	0	0	0	0	0	0	0	0	0	0	0	0	0	0	0	0	0	0	0	0	0	0	0.003164557	0	0	0	0	0	0	0	0	0	0	0	0	0	0	0	0	0	0	0	0
-356	Foy-098	0	0	0	0.969529086	0	0	0	0	0	0	0	0	0	0	0	0	0	0	0	0	0	0	0	0	0	0	0	0	0	0	0	0	0	0	0	0	0	0	0	0	0	0	0	0	0	0	0	0
-362	Foy-099	0	0	0	0.950520833	0	0	0	0	0	0	0	0	0	0	0	0	0	0	0	0	0	0	0	0	0	0	0	0.002604167	0	0	0	0	0	0	0	0	0	0	0	0	0	0	0.005208333	0	0	0	0	0
-368	Foy-100	0	0	0	0.950617284	0	0	0	0	0	0	0	0	0	0	0.00617284	0	0.00617284	0	0	0	0	0	0	0	0	0	0	0	0	0	0	0	0	0	0	0	0	0	0	0	0	0	0	0	0	0	0	0
-373	Foy-101	0	0	0	0.956043956	0	0	0	0	0	0	0	0	0	0.002747253	0	0	0.005494505	0	0	0	0	0	0	0	0	0	0	0.005494505	0	0	0	0	0	0	0	0	0	0	0	0	0	0	0.002747253	0	0	0	0	0.002747253
-378	Foy-102	0	0	0	0.950867052	0	0	0	0	0	0	0	0	0	0	0.002890173	0	0	0	0	0	0	0	0	0	0	0	0	0.002890173	0	0	0	0	0	0	0	0	0	0	0	0	0	0	0	0	0	0	0	0
-383	Foy-103	0	0	0	0.932153392	0	0	0	0	0	0	0	0	0	0	0	0	0.005899705	0	0	0	0	0	0	0	0	0	0	0.005899705	0	0	0	0	0	0	0	0	0	0	0	0	0	0	0.002949853	0	0	0	0	0
-388	Foy-104	0	0	0	0.942857143	0	0	0	0	0	0	0	0	0	0	0	0	0	0	0	0	0	0	0	0	0	0	0	0.005714286	0	0	0	0	0	0	0	0	0	0	0	0	0	0	0.002857143	0	0	0	0	0
-394	Foy-105	0	0	0	0.959752322	0	0	0	0	0	0	0	0	0	0	0.003095975	0	0.003095975	0	0	0	0	0	0	0	0	0	0	0	0	0	0	0	0	0	0	0	0	0	0	0	0	0	0	0	0	0	0.003095975	0
-400	Foy-106	0.011080332	0	0	0.87534626	0	0	0	0	0	0	0	0	0	0.005540166	0.005540166	0	0	0	0	0	0	0	0	0	0	0	0	0.005540166	0	0	0	0	0	0	0	0	0	0	0	0	0	0	0.002770083	0	0	0	0	0
-407	Foy-107	0	0	0	0.926686217	0	0	0	0	0	0	0	0	0	0	0	0	0.005865103	0	0	0	0	0	0	0	0	0.002932551	0	0.005865103	0	0	0	0	0	0	0	0	0	0	0	0	0	0	0	0	0	0	0	0
-415	Foy-108	0	0	0	0.88372093	0	0	0	0	0	0	0	0	0	0	0.005167959	0	0	0	0	0	0	0	0	0	0	0	0	0.005167959	0	0	0	0	0	0	0	0	0	0	0	0	0	0	0	0	0	0	0.005167959	0
-423	Foy-109	0	0	0	0.667364017	0	0	0	0	0	0	0	0	0	0.0041841	0.010460251	0	0	0	0	0	0	0	0	0	0	0	0	0.035564854	0	0	0	0	0	0	0	0	0	0	0	0	0	0	0.0041841	0	0	0	0.00209205	0
-431	Foy-110	0	0	0	0.828337875	0	0	0	0	0	0	0	0	0	0	0.008174387	0	0	0	0	0	0	0	0	0	0	0	0	0.010899183	0	0	0	0	0	0	0	0	0	0	0	0	0	0	0	0	0	0	0.005449591	0
-437	Foy-111	0	0	0	0.889212828	0	0	0	0	0	0	0	0	0	0	0.002915452	0	0	0.002915452	0	0	0	0	0	0	0	0	0	0.014577259	0	0	0	0	0	0	0	0	0	0	0.002915452	0	0	0	0	0	0	0	0	0
-443	Foy-112	0	0	0	0.880319149	0	0	0	0	0	0	0	0	0	0	0.013297872	0	0	0.002659574	0	0	0	0	0	0	0	0	0	0	0	0	0	0	0	0	0	0	0	0	0	0	0	0	0.005319149	0	0	0	0	0
-449	Foy-113	0	0	0	0.868852459	0	0	0	0	0	0	0	0	0	0	0.005464481	0	0.00273224	0	0	0	0	0	0	0	0	0.00273224	0	0.027322404	0	0	0	0	0	0	0	0	0	0	0	0	0	0	0	0	0	0	0	0
-455	Foy-114	0	0	0	0.853717026	0	0	0	0	0	0	0	0	0	0	0.002398082	0	0	0	0	0	0	0	0	0	0	0	0	0.009592326	0	0	0	0	0	0	0	0.002398082	0	0	0	0	0	0	0.004796163	0	0	0	0.002398082	0
-461	Foy-115	0	0	0	0.813953488	0	0	0	0	0	0	0	0	0	0	0.007751938	0	0	0	0	0	0	0	0	0	0	0	0	0.002583979	0	0	0	0	0	0	0	0	0	0	0	0	0	0	0.010335917	0	0	0	0	0
-467	Foy-116	0	0	0	0.825396825	0	0	0	0	0	0	0	0	0	0	0.029100529	0	0.002645503	0	0	0	0	0	0	0	0	0	0	0.002645503	0	0	0	0	0	0	0	0	0	0	0	0	0	0	0.002645503	0	0	0	0	0
-473	Foy-117	0	0	0	0.726436782	0	0	0	0	0	0	0	0	0	0	0.009195402	0	0.004597701	0	0	0	0	0	0	0	0	0	0	0.013793103	0	0	0	0	0	0	0	0	0	0.002298851	0	0	0	0	0.002298851	0	0	0	0	0
-479	Foy-118	0	0	0	0.795121951	0	0	0	0	0	0	0	0	0	0	0.002439024	0	0.002439024	0	0	0	0	0	0	0	0	0.002439024	0	0.009756098	0	0	0	0	0	0	0	0	0	0.002439024	0	0	0	0	0	0	0	0	0	0.002439024
-486	Foy-119	0	0	0	0.831081081	0	0	0	0	0	0	0	0	0	0	0.002252252	0	0	0.002252252	0	0	0	0	0	0	0	0	0	0.011261261	0	0	0	0	0	0	0	0	0	0.002252252	0	0	0	0	0	0	0	0	0	0
-492	Foy-120	0	0	0	0.881748072	0	0	0	0	0	0	0	0	0	0	0.007712082	0	0.005141388	0	0	0	0	0	0	0	0	0	0	0.010282776	0	0	0	0	0	0	0	0	0	0	0	0	0	0	0.002570694	0	0	0	0	0
-498	Foy-121	0	0	0	0.836363636	0	0	0	0	0	0	0	0	0	0	0.01038961	0	0	0	0	0	0	0	0	0	0	0	0	0.028571429	0	0	0	0	0	0	0.002597403	0.002597403	0	0	0	0	0	0	0	0	0	0	0	0
-505	Foy-122	0	0	0	0.728089888	0	0	0	0	0	0	0	0	0	0	0	0	0.002247191	0	0	0	0	0	0	0	0	0	0	0.150561798	0	0	0	0	0	0	0	0	0	0	0	0	0	0	0	0	0	0	0	0
-513	Foy-123	0	0	0	0.96875	0	0	0	0	0	0	0	0	0	0	0	0	0	0	0	0	0	0	0	0	0	0	0	0.011363636	0	0	0	0	0	0	0	0	0	0	0	0	0	0	0	0	0	0	0	0
-521	Foy-124	0	0	0	0.990536278	0	0	0	0	0	0	0	0	0	0	0	0	0	0	0	0	0	0	0	0	0	0	0	0.003154574	0	0	0	0	0	0	0	0	0	0	0	0	0	0	0	0	0	0	0	0
-527	Foy-125	0	0	0	0.961661342	0	0	0	0	0	0	0	0	0	0	0	0	0	0	0	0	0	0	0	0	0	0	0	0	0	0	0	0	0	0	0	0	0	0	0	0	0	0	0	0	0	0	0	0
-534	Foy-126	0	0	0	0.990196078	0	0	0	0	0	0	0	0	0	0	0	0	0	0	0	0	0	0	0	0	0	0	0	0.003267974	0	0	0	0	0	0	0	0	0	0	0	0	0	0	0	0	0	0	0	0
-541	Foy-127	0	0	0	0.987055016	0	0	0	0	0	0	0	0	0	0	0	0	0	0	0	0	0	0	0	0	0	0	0	0	0	0	0	0	0	0	0	0	0	0	0	0	0	0	0	0	0	0	0	0
-547	Foy-128	0	0	0	0.990291262	0	0	0	0	0	0	0	0	0	0	0	0	0	0	0	0	0	0	0	0	0	0	0	0	0	0	0	0	0	0	0	0	0	0	0	0	0	0	0	0	0	0	0	0
-552	Foy-129	0	0	0	0.951951952	0	0	0	0	0	0	0	0	0	0	0	0	0	0	0	0	0	0	0	0	0	0	0	0.006006006	0	0	0	0	0	0	0	0	0	0	0	0	0	0	0.003003003	0	0	0	0	0
-558	Foy-130	0	0	0	0.974683544	0	0	0	0	0	0	0	0	0	0	0.006329114	0	0	0	0	0	0	0	0	0	0	0	0	0	0	0	0	0	0	0	0	0	0	0	0	0	0	0	0	0	0	0	0	0
-565	Foy-131	0	0	0	0.808080808	0	0	0	0	0	0	0	0	0	0	0	0	0	0.002525253	0	0	0	0	0	0	0	0	0	0.032828283	0	0	0	0	0	0	0	0	0	0	0	0	0	0	0	0	0	0	0	0
-572	Foy-132	0	0	0	0.848739496	0	0	0	0	0	0	0	0	0	0	0.00280112	0	0.00280112	0	0	0	0	0	0	0	0	0	0	0.016806723	0	0	0	0	0	0	0	0	0	0	0	0	0	0	0.00280112	0	0	0	0	0
-578	Foy-133	0	0	0	0.855555556	0	0	0	0	0	0	0	0	0	0	0.002777778	0	0	0	0	0	0	0	0	0	0	0	0	0.013888889	0	0	0	0	0	0	0	0	0	0	0	0	0	0	0	0	0	0	0	0
-584	Foy-134	0	0	0	0.888888889	0	0	0	0	0	0	0	0	0	0	0	0	0	0	0	0	0	0	0	0	0	0	0	0.040935673	0	0	0	0	0	0	0	0	0	0	0	0	0	0	0	0	0	0	0	0
-591	Foy-135	0	0	0	0.119158879	0	0	0	0	0	0	0	0	0	0.002336449	0	0	0	0	0	0	0	0	0	0	0	0	0	0.813084112	0	0	0	0	0	0	0	0	0	0	0	0	0	0	0	0	0	0	0	0
-599	Foy-136	0	0	0	0.037825059	0	0	0	0	0	0	0	0	0	0	0	0	0	0	0	0	0	0	0	0	0	0	0	0.784869976	0	0	0	0	0	0	0	0	0	0	0	0	0	0	0	0	0	0	0	0
-606	Foy-137	0	0	0	0.554317549	0	0	0	0	0	0	0	0	0	0.008356546	0.011142061	0	0	0	0	0	0	0	0	0	0	0	0	0.278551532	0	0	0	0	0	0	0	0	0	0	0	0	0	0	0	0	0	0	0	0
-613	Foy-138	0	0	0	0.891061453	0	0	0	0	0	0	0	0	0	0.002793296	0.002793296	0	0	0	0	0	0	0	0	0	0	0	0	0.016759777	0	0	0	0	0	0	0	0	0	0	0	0	0	0	0	0	0	0	0	0
-620	Foy-139	0	0	0	0.91740413	0	0	0	0	0	0	0	0	0	0	0.005899705	0	0	0	0	0	0	0	0	0	0	0	0	0.008849558	0	0	0	0	0	0	0	0	0	0	0	0	0	0	0	0	0	0	0	0
-629	Foy-140	0	0	0	0.878116343	0	0	0	0	0	0	0	0	0	0.002770083	0.002770083	0	0	0	0	0	0	0	0	0	0	0	0	0.013850416	0	0	0	0	0	0	0	0	0	0	0	0	0	0	0	0	0	0	0	0
-638	Foy-141	0	0	0	0.726315789	0	0	0	0	0	0	0	0	0	0	0.005263158	0	0	0.002631579	0	0	0	0	0	0	0	0	0	0.028947368	0	0	0	0	0	0	0	0	0	0	0	0	0	0	0	0	0	0	0	0
-648	Foy-142	0	0	0	0.875894988	0	0	0	0	0	0	0	0	0	0.002386635	0.00477327	0	0	0	0	0	0	0	0	0	0	0	0	0.011933174	0	0	0	0	0	0	0	0	0	0	0	0	0	0	0.002386635	0	0	0	0	0
-656	Foy-143	0	0	0	0.80798005	0	0	0	0	0	0	0	0	0	0	0.002493766	0	0	0	0	0	0	0	0	0	0	0.002493766	0	0.034912718	0	0	0	0	0	0	0	0	0	0	0	0	0	0	0	0	0	0	0	0
-663	Foy-144	0	0	0	0.841432225	0	0	0	0	0	0	0	0	0	0.010230179	0.00511509	0	0.002557545	0	0.002557545	0	0	0	0	0	0	0.002557545	0	0.025575448	0	0	0	0	0	0	0	0	0	0	0	0	0	0	0.002557545	0	0	0	0	0
-671	Foy-145	0	0	0	0.904899135	0	0	0	0	0	0	0	0	0	0.002881844	0	0	0	0	0	0	0	0.002881844	0	0	0	0	0.002881844	0.002881844	0	0	0	0	0	0	0	0.002881844	0	0	0	0	0	0	0	0	0	0.002881844	0	0
-680	Foy-146	0	0	0	0.944785276	0	0	0	0	0	0	0	0	0	0	0	0	0	0	0	0	0	0	0	0	0	0	0	0	0	0	0	0	0	0	0	0.009202454	0	0	0	0	0	0	0	0	0	0.003067485	0	0
-689	Foy-147	0	0	0	0.965408805	0	0	0	0	0	0	0	0	0	0.003144654	0	0	0	0.003144654	0	0	0	0	0	0	0	0	0	0	0	0	0	0	0	0	0	0	0	0	0	0	0	0	0	0	0	0	0	0
-698	Foy-148	0	0	0	0.928571429	0	0	0	0	0	0	0	0	0	0.00297619	0.00297619	0	0.00297619	0	0	0	0	0	0	0	0	0	0	0.005952381	0	0	0	0	0	0	0	0	0	0	0	0	0	0	0	0	0	0	0	0
-706	Foy-149	0	0	0	0.962382445	0	0	0	0	0	0	0	0	0	0	0	0	0.003134796	0	0	0	0	0	0	0	0	0	0	0.006269592	0	0	0	0	0	0	0	0	0	0	0	0	0	0	0	0	0	0	0	0
-713	Foy-150	0	0	0	0.968152866	0	0	0	0	0	0	0	0	0	0	0	0	0.003184713	0	0	0	0	0	0	0	0	0	0	0	0	0	0	0	0	0	0	0	0	0	0	0	0	0	0	0	0	0	0	0
-720	Foy-151	0	0	0	0.96875	0	0	0	0	0	0	0	0	0	0	0.003125	0	0.003125	0	0	0	0	0	0	0	0	0	0	0	0	0	0	0	0	0	0	0	0	0	0	0	0	0	0	0	0	0	0	0
-726	Foy-152	0	0	0	0.834710744	0	0	0	0	0	0	0	0	0	0	0.013774105	0	0.005509642	0	0	0	0	0	0	0	0	0	0	0	0	0	0	0	0	0	0	0	0	0	0	0	0	0	0	0	0	0	0	0
-731	Foy-153	0	0	0	0.889534884	0	0	0	0	0	0	0	0	0	0	0.002906977	0	0	0	0	0	0	0	0	0	0	0	0	0	0	0	0	0	0	0	0	0	0	0	0	0	0	0	0.002906977	0	0	0	0	0
-736	Foy-154	0	0	0	0.908011869	0	0	0	0	0	0	0	0	0	0	0.014836795	0	0	0	0	0	0	0	0	0	0	0	0	0	0	0	0	0	0	0	0	0	0	0	0	0	0	0	0.002967359	0	0	0	0	0
-742	Foy-155	0	0	0	0.951951952	0	0	0	0	0	0	0	0	0	0	0	0	0	0	0	0	0	0	0	0	0	0	0	0	0	0	0	0	0	0	0	0	0	0	0	0	0	0	0.003003003	0	0	0	0.003003003	0.003003003
-748	Foy-156	0	0	0	0.951515152	0	0	0	0	0	0	0	0	0	0	0.003030303	0	0	0	0	0	0	0	0	0	0	0	0	0	0	0	0	0	0	0	0	0	0	0	0	0	0	0	0	0	0	0	0	0
-754	Foy-157	0	0	0	0.962025316	0	0	0	0	0	0	0	0	0	0	0	0	0.006329114	0	0	0	0	0	0	0	0	0	0	0	0	0	0	0	0	0	0	0	0	0	0	0	0	0	0.006329114	0	0	0	0	0
-762	Foy-158	0	0	0	0.91641791	0	0	0	0	0	0	0	0	0	0	0.002985075	0	0.002985075	0	0	0	0	0.005970149	0	0	0	0	0	0.002985075	0	0	0	0	0	0	0	0	0	0	0	0	0	0	0.002985075	0	0	0	0	0
-769	Foy-159	0	0	0	0.863636364	0	0	0	0	0	0	0	0	0	0	0.00802139	0	0.002673797	0	0.002673797	0	0	0	0	0	0	0.002673797	0	0.013368984	0	0	0	0	0	0	0	0	0	0	0	0	0	0	0	0	0	0.002673797	0	0
-773	Foy-160	0	0	0	0.955835962	0	0	0	0	0	0	0	0	0	0	0	0	0	0	0	0	0	0	0	0	0	0	0	0	0	0	0	0	0	0	0	0	0	0	0	0	0	0	0	0	0	0	0	0
-778	Foy-161	0	0	0	0.921348315	0	0	0	0	0	0	0	0	0	0	0.002808989	0	0	0	0	0	0	0	0	0	0	0	0	0.002808989	0	0	0	0	0	0	0	0	0	0	0	0	0	0	0.005617978	0	0	0	0	0
-783	Foy-162	0	0	0	0.948571429	0	0	0	0	0	0	0	0	0	0	0.011428571	0	0	0	0	0	0	0	0	0	0	0	0	0	0	0	0	0	0	0	0	0	0	0	0	0	0	0	0	0	0	0	0	0
-789	Foy-163	0	0	0	0.970501475	0	0	0	0	0	0	0	0	0	0	0.002949853	0	0	0	0	0	0	0	0	0	0	0	0	0.002949853	0	0	0	0	0	0	0	0	0	0	0	0	0	0	0	0	0	0	0	0
-796	Foy-164	0	0	0	0.955431755	0	0	0	0	0	0	0	0	0	0.002785515	0.002785515	0	0	0	0	0	0	0	0	0	0	0	0	0	0	0	0	0	0	0	0	0	0	0	0	0	0	0	0	0	0	0	0	0
-803	Foy-165	0	0	0	0.982857143	0	0	0	0	0	0	0	0	0	0	0.002857143	0	0	0	0	0	0	0	0	0	0	0	0	0	0	0	0	0	0	0	0	0	0	0	0	0	0	0	0.002857143	0	0	0	0	0
-810	Foy-166	0	0	0	0.979166667	0	0	0	0	0	0	0	0	0	0	0	0	0	0	0	0	0	0	0	0	0	0	0	0	0	0	0	0	0	0	0	0	0	0	0	0	0	0	0.00297619	0	0	0	0	0
-817	Foy-167	0	0	0	0.96	0	0	0	0	0	0	0	0	0	0.003076923	0	0	0	0	0	0	0	0	0	0	0	0.003076923	0	0	0	0	0	0	0	0	0	0	0	0	0	0	0	0	0	0	0	0	0	0
-825	Foy-168	0	0	0	0.938235294	0	0	0	0	0	0	0	0	0	0	0.005882353	0	0	0.005882353	0	0	0	0	0	0	0	0	0	0.005882353	0	0	0	0	0	0	0	0	0	0	0	0	0	0	0	0	0	0	0	0
-833	Foy-169	0	0	0	0.973837209	0	0	0	0	0	0	0	0	0	0	0	0	0.002906977	0	0	0	0	0	0	0	0	0	0	0	0	0	0	0	0	0	0	0	0	0	0	0	0	0	0.005813953	0	0	0	0	0
-841	Foy-170	0	0	0	0.975077882	0	0	0	0	0	0	0	0	0	0	0.003115265	0	0	0	0	0	0	0	0	0	0	0	0	0.009345794	0	0	0	0	0	0	0	0	0	0	0	0	0	0	0	0	0	0.003115265	0	0
-847	Foy-171	0	0	0	0.979289941	0	0	0	0	0	0	0	0	0	0	0	0	0.00295858	0	0	0	0	0	0	0	0	0	0	0.00591716	0	0	0	0	0	0	0	0	0	0	0	0	0	0	0	0	0	0	0	0
-852	Foy-172	0	0	0	0.994186047	0	0	0	0	0	0	0	0	0	0	0	0	0	0	0	0	0	0	0	0	0	0	0	0	0	0	0	0	0	0	0	0	0	0	0	0	0	0	0	0	0	0	0	0
-857	Foy-173	0	0	0	0.984615385	0	0	0	0	0	0	0	0	0	0	0.003076923	0	0	0	0	0	0	0	0	0	0	0	0	0	0	0	0	0	0	0	0	0	0	0	0	0	0	0	0	0	0	0	0	0
-863	Foy-174	0	0	0	0.99382716	0	0	0	0	0	0	0	0	0	0	0	0	0	0	0	0	0	0	0	0	0	0	0	0	0	0	0	0	0	0	0	0	0	0	0	0	0	0	0	0	0	0	0	0
-869	Foy-175	0	0	0	0.991150442	0	0	0	0	0	0	0	0	0	0	0	0	0	0	0	0	0	0	0	0	0	0	0	0	0	0	0	0	0	0	0	0	0	0	0	0	0	0	0	0	0	0	0	0
-877	Foy-176	0	0	0	0.994871795	0	0	0	0	0	0	0	0	0	0	0	0	0	0	0	0	0	0	0	0	0	0.005128205	0	0	0	0	0	0	0	0	0	0	0	0	0	0	0	0	0	0	0	0	0	0
-885	Foy-177	0	0	0	0.996677741	0	0	0	0	0	0	0	0	0	0	0	0	0	0	0	0	0	0	0	0	0	0	0	0	0	0	0	0	0	0	0	0	0	0	0	0	0	0	0	0	0	0	0	0
-893	Foy-178	0	0	0	0.993442623	0	0	0	0	0	0	0	0	0	0	0	0	0	0	0	0	0	0	0	0	0	0	0	0	0	0	0	0	0	0	0	0	0	0	0	0	0	0	0	0	0	0	0	0
-901	Foy-179	0	0	0	0.990291262	0	0	0	0	0	0	0	0	0	0	0	0	0	0	0	0	0	0	0	0	0	0	0	0	0	0	0	0	0	0	0	0	0	0	0	0	0	0	0	0	0	0	0	0
-907	Foy-180	0	0	0	0.987138264	0	0	0	0	0	0	0	0	0	0	0	0	0	0	0	0	0	0	0	0	0	0	0	0	0	0	0	0	0	0	0	0	0	0	0	0	0	0	0	0	0	0	0	0
-913	Foy-181	0	0	0	1	0	0	0	0	0	0	0	0	0	0	0	0	0	0	0	0	0	0	0	0	0	0	0	0	0	0	0	0	0	0	0	0	0	0	0	0	0	0	0	0	0	0	0	0
-921	Foy-182	0	0	0	0.993957704	0	0	0	0	0	0	0	0	0	0	0.003021148	0	0	0	0	0	0	0	0	0	0	0	0	0.003021148	0	0	0	0	0	0	0	0	0	0	0	0	0	0	0	0	0	0	0	0
-927	Foy-183	0	0	0	0.984496124	0	0	0	0	0	0	0	0	0	0	0	0	0	0	0	0	0	0	0	0	0	0	0	0.002583979	0	0	0	0	0	0	0	0	0	0	0	0	0	0	0	0	0	0	0	0
-933	Foy-184	0	0	0	0.984520124	0	0	0	0	0	0	0	0	0	0	0	0	0.003095975	0	0	0	0	0	0	0	0	0	0	0.003095975	0	0	0	0	0	0	0	0	0	0	0	0	0	0	0	0	0	0	0	0
-940	Foy-185	0	0	0	0.964497041	0	0	0	0	0	0	0	0	0	0	0.00295858	0	0	0	0	0	0	0	0	0	0	0	0	0	0	0	0	0	0	0	0	0	0	0	0	0	0	0	0	0	0	0	0	0
-947	Foy-186	0	0	0	0.960486322	0	0	0	0	0	0	0	0	0	0	0.006079027	0	0.003039514	0	0	0	0	0	0	0	0	0	0	0	0	0	0	0	0	0	0	0	0	0	0	0	0	0	0	0	0	0	0	0
-956	Foy-187	0	0	0	0.988439306	0	0	0	0	0	0	0	0	0	0	0	0	0	0	0	0	0	0	0	0	0	0	0	0	0	0	0	0	0	0	0	0	0	0	0	0	0	0	0	0	0	0	0	0
-964	Foy-188	0	0	0	0.981873112	0	0	0	0	0	0	0	0	0	0	0	0	0	0	0	0	0	0	0	0	0	0	0	0	0	0	0	0	0	0	0	0	0	0	0	0	0	0	0	0	0	0	0	0
-970	Foy-189	0	0	0	0.955489614	0	0	0	0	0	0	0	0	0	0	0	0	0	0.002967359	0	0	0	0	0	0	0	0	0	0	0	0	0	0	0	0	0	0	0	0	0	0	0	0	0	0	0	0	0	0
-976	Foy-190	0	0	0	0.947521866	0	0	0	0	0	0	0	0	0	0	0.005830904	0	0	0	0	0	0	0	0	0	0	0	0	0.005830904	0	0	0	0	0	0	0	0	0	0	0	0	0	0	0	0	0	0	0	0
-981	Foy-191	0	0	0	0.974504249	0	0	0	0	0	0	0	0	0	0	0.002832861	0	0.002832861	0	0	0	0	0	0	0	0	0	0	0.002832861	0	0	0	0	0	0	0	0	0	0	0	0	0	0	0	0	0	0	0	0
-988	Foy-192	0	0	0	0.987915408	0	0	0	0	0	0	0	0	0	0	0	0	0	0	0	0	0	0	0	0	0	0	0	0.003021148	0	0	0	0	0	0	0	0	0	0	0	0	0	0	0	0	0	0	0	0
-995	Foy-193	0	0	0	0.889518414	0	0	0	0	0	0	0	0	0	0	0	0	0	0	0	0	0	0	0	0	0	0	0	0.014164306	0	0	0	0	0	0	0	0	0	0	0	0	0	0	0	0	0	0	0	0
-1001	Foy-194	0	0	0	0.945288754	0	0	0	0	0	0	0	0	0	0	0.003039514	0	0	0	0	0	0	0	0	0	0	0	0	0.009118541	0	0	0	0	0	0	0	0	0	0	0	0	0	0	0	0	0	0	0	0
-1005	Foy-195	0	0	0	0.942363112	0	0	0	0	0	0	0	0	0	0	0.002881844	0	0	0.005763689	0	0	0	0	0	0	0	0	0	0.002881844	0	0	0	0	0	0	0	0	0	0	0	0	0	0	0.002881844	0	0	0	0	0
-1008	Foy-196	0	0	0	0.925149701	0	0	0	0	0	0	0	0	0	0.002994012	0.002994012	0	0.002994012	0.005988024	0	0	0	0	0	0	0	0	0	0.005988024	0	0	0	0	0	0	0	0	0	0	0	0	0	0	0	0	0	0	0	0
-1013	Foy-197	0	0	0	0.918994413	0	0	0	0	0	0	0	0	0	0	0	0	0.008379888	0	0	0	0	0	0	0	0	0	0	0.008379888	0	0	0	0	0	0	0	0	0	0	0	0	0	0	0	0	0	0	0	0
-1017	Foy-198	0	0	0	0.980519481	0	0	0	0	0	0	0	0	0	0	0	0	0	0	0	0	0	0	0	0	0	0	0	0.003246753	0	0	0	0	0	0	0	0	0	0	0	0	0	0	0	0	0	0	0	0
-1022	Foy-199	0	0	0	0.974842767	0	0	0	0	0	0	0	0	0	0	0	0	0	0	0	0	0	0	0	0	0	0	0	0.006289308	0	0	0	0	0	0	0	0	0	0	0	0	0	0	0	0	0	0	0	0
-1029	Foy-200	0	0	0	0.959654179	0	0	0	0	0	0.002881844	0	0	0	0	0	0	0	0	0	0	0	0	0	0	0	0	0	0.002881844	0	0	0	0	0	0	0	0	0	0	0	0	0	0	0	0	0	0	0.002881844	0
-1036	Foy-201	0	0	0	0.984848485	0	0	0	0	0	0	0	0	0	0	0	0	0.003030303	0	0	0	0	0	0	0	0	0	0	0.003030303	0	0	0	0	0	0	0	0	0	0	0	0	0	0	0	0	0	0	0	0
-1041	Foy-202	0	0	0	0.990163934	0	0	0	0	0	0	0	0	0	0	0	0	0.003278689	0	0	0	0	0	0	0	0	0	0	0	0	0	0	0	0	0	0	0	0	0	0	0	0	0	0	0	0	0	0	0
-1046	Foy-203	0	0	0	0.966360856	0	0	0	0	0	0	0	0	0	0	0.003058104	0	0	0	0	0	0	0	0	0	0	0	0	0.01529052	0	0	0	0	0	0	0	0	0	0	0	0	0	0	0	0	0	0	0	0
-1052	Foy-204	0	0	0	0.979228487	0	0	0	0	0	0	0	0	0	0	0	0	0.002967359	0	0	0	0	0	0	0	0	0	0	0.002967359	0	0	0	0	0	0	0	0	0	0	0	0	0	0	0	0	0	0	0	0
-1059	Foy-205	0	0	0	0.991017964	0	0	0	0	0	0	0	0	0	0	0	0	0	0	0	0	0	0	0	0	0	0	0	0	0	0	0	0	0	0	0	0	0	0	0	0	0	0	0	0	0	0	0	0
-1065	Foy-206	0	0	0	0.99025974	0	0	0	0	0	0	0	0	0	0	0	0	0	0	0	0	0	0	0	0	0	0	0	0	0	0	0	0	0	0	0	0	0	0	0	0	0	0	0	0	0	0	0	0
-1070	Foy-207	0	0	0	0.929347826	0	0	0	0	0	0	0	0	0	0	0.002717391	0	0.002717391	0	0	0	0	0	0	0	0	0	0	0.008152174	0	0	0	0	0	0	0	0	0	0	0	0	0	0	0	0	0	0	0	0
-1073	Foy-208	0	0	0	0.987179487	0	0	0	0	0	0	0	0	0	0	0	0	0.003205128	0	0	0	0	0	0	0	0	0	0	0	0	0	0	0	0	0	0	0	0	0	0	0	0	0	0.003205128	0	0	0	0	0
-1078	Foy-209	0	0	0	0.928571429	0	0	0	0	0	0	0	0	0	0	0.005952381	0	0	0	0	0	0	0	0	0	0	0	0	0.026785714	0	0	0	0	0	0	0	0	0	0	0	0	0	0	0.00297619	0	0	0.00297619	0	0
-1085	Foy-210	0	0	0	0.962059621	0	0	0	0	0	0	0	0	0	0	0	0	0	0	0	0	0	0	0	0	0	0	0	0.008130081	0	0	0	0	0	0	0	0	0	0	0	0	0	0	0	0	0	0	0	0
-1091	Foy-211	0	0	0	0.984126984	0	0	0	0	0	0	0	0	0	0	0	0	0.003174603	0	0	0	0	0	0	0	0	0	0	0	0	0	0	0	0	0	0	0	0	0	0	0	0	0	0	0	0	0	0	0
-1097	Foy-212	0	0	0	0.980645161	0	0	0	0	0	0	0	0	0	0	0.003225806	0	0	0	0	0	0	0	0	0	0	0	0	0.003225806	0	0	0	0	0	0	0	0	0	0	0	0	0	0	0	0	0	0	0	0
-1103	Foy-213	0	0	0	0.971962617	0	0	0	0	0	0	0	0	0	0	0.003115265	0	0	0	0	0	0	0	0	0	0	0	0	0	0	0	0	0	0	0	0	0	0	0	0	0	0	0	0	0	0	0	0	0
-1109	Foy-214	0	0	0	0.980830671	0	0	0	0	0	0	0	0	0	0	0.003194888	0	0	0	0	0	0	0	0	0	0	0	0	0	0	0	0	0	0	0	0	0	0	0	0	0	0	0	0.003194888	0	0	0	0	0
-1115	Foy-215	0	0	0	0.993589744	0	0	0	0	0	0	0	0	0	0	0	0	0	0	0	0	0	0	0	0	0	0	0	0	0	0	0	0	0	0	0	0	0	0	0	0	0	0	0	0	0	0	0	0
-1121	Foy-216	0	0	0	1	0	0	0	0	0	0	0	0	0	0	0	0	0	0	0	0	0	0	0	0	0	0	0	0	0	0	0	0	0	0	0	0	0	0	0	0	0	0	0	0	0	0	0	0
-1127	Foy-217	0	0	0	1	0	0	0	0	0	0	0	0	0	0	0	0	0	0	0	0	0	0	0	0	0	0	0	0	0	0	0	0	0	0	0	0	0	0	0	0	0	0	0	0	0	0	0	0
-1135	Foy-218	0	0	0	0.993442623	0	0	0	0	0	0	0	0	0	0	0	0	0.003278689	0	0	0	0.003278689	0	0	0	0	0	0	0	0	0	0	0	0	0	0	0	0	0	0	0	0	0	0	0	0	0	0	0
-1142	Foy-219	0	0	0	0.981481481	0	0	0	0	0	0	0	0	0	0	0	0	0	0.00617284	0	0	0	0	0	0	0	0	0	0	0	0	0	0	0	0	0	0	0	0	0	0	0	0	0	0	0	0	0	0
-1148	Foy-220	0	0	0	0.993610224	0	0	0	0	0	0	0	0	0	0	0	0	0	0	0	0	0	0	0	0	0	0	0	0	0	0	0	0	0	0	0	0	0	0	0	0	0	0	0	0	0	0	0	0
-1155	Foy-221	0	0	0	0.981538462	0	0	0	0	0	0	0	0	0	0	0	0	0	0	0	0	0	0	0	0	0	0	0	0.003076923	0	0	0	0	0	0	0	0	0	0	0	0	0	0	0	0	0	0	0	0
-1163	Foy-222	0	0	0	0.975903614	0	0	0	0	0	0	0	0	0	0	0	0	0.003012048	0	0	0	0	0	0	0	0	0	0	0	0	0	0	0	0	0	0	0	0	0	0	0	0	0	0	0	0	0	0	0
-1168	Foy-223	0	0	0	0.996884735	0	0	0	0	0	0	0	0	0	0	0	0	0	0	0	0	0	0	0	0	0	0	0	0	0	0	0	0	0	0	0	0	0	0	0	0	0	0	0	0	0	0	0	0
-1173	Foy-224	0	0	0	0.99689441	0	0	0	0	0	0	0	0	0	0	0	0	0	0	0	0	0	0	0	0	0	0	0	0.00310559	0	0	0	0	0	0	0	0	0	0	0	0	0	0	0	0	0	0	0	0
-1177	Foy-225	0	0	0	0.996688742	0	0	0	0	0	0	0	0	0	0	0	0	0	0	0	0	0	0	0	0	0	0	0	0	0	0	0	0	0	0	0	0	0	0	0	0	0	0	0	0	0	0	0	0
-1182	Foy-226	0	0	0	0.982089552	0	0	0	0	0	0	0	0	0	0	0	0	0	0	0	0	0	0	0	0	0	0	0	0	0	0	0	0	0	0	0	0	0	0	0	0	0	0	0	0	0	0	0	0
-1189	Foy-227	0	0	0	0.972307692	0	0	0	0	0	0	0	0	0	0	0.003076923	0	0	0	0	0	0	0	0	0	0	0	0	0.003076923	0	0	0	0	0	0	0	0	0	0	0	0	0	0	0	0	0	0	0	0
-1198	Foy-228	0	0	0	0.952112676	0	0	0	0	0	0	0	0	0	0	0	0	0	0	0	0	0	0	0	0	0	0	0	0.005633803	0	0	0	0	0	0	0	0	0	0	0	0	0	0	0.002816901	0	0	0	0.002816901	0
-1206	Foy-229	0	0	0	0.978851964	0	0	0	0	0	0	0	0	0	0	0	0	0	0	0	0	0	0	0	0	0	0	0	0	0	0	0	0	0	0	0	0	0	0	0	0	0	0	0	0	0	0	0	0
-1213	Foy-230	0	0	0	0.975138122	0	0	0	0	0	0	0	0	0	0	0	0	0	0	0	0	0	0	0	0	0	0	0	0.005524862	0	0	0	0	0	0	0	0	0	0	0	0	0	0	0	0	0	0	0	0
-1220	Foy-231	0	0	0	0.950276243	0	0	0	0	0	0	0	0	0	0	0	0	0.002762431	0	0	0	0	0	0	0	0	0	0	0	0	0	0	0	0	0	0	0	0	0	0	0	0	0	0.002762431	0	0	0	0	0
-1227	Foy-232	0	0	0	0.996845426	0	0	0	0	0	0	0	0	0	0	0	0	0	0	0	0	0	0	0	0	0	0	0	0	0	0	0	0	0	0	0	0	0	0	0	0	0	0	0	0	0	0	0	0
-1233	Foy-233	0	0	0	0.984615385	0	0	0	0	0	0	0	0	0	0	0	0	0	0	0	0	0	0	0	0	0	0	0	0	0	0	0	0	0	0	0	0	0	0	0	0	0	0	0	0	0	0	0	0
-1240	Foy-234	0	0	0	0.983146067	0	0	0	0	0	0	0	0	0	0	0	0	0	0	0	0	0	0	0	0	0	0	0	0	0	0	0	0	0	0	0	0	0	0	0	0	0	0	0	0	0	0	0	0
-1246	Foy-235	0	0	0	0.94214876	0	0	0	0	0	0	0	0	0	0	0	0	0	0	0	0	0	0	0	0	0	0	0	0.005509642	0	0	0	0	0	0	0	0	0	0	0	0	0	0	0	0	0	0	0	0
-1251	Foy-236	0	0	0	0.940054496	0	0	0	0	0	0	0	0	0	0	0	0	0	0	0	0	0	0	0	0	0	0	0	0.008174387	0	0	0	0	0	0	0	0	0	0	0	0	0	0	0	0	0	0	0	0
-1256	Foy-237	0	0	0	0.948648649	0	0	0	0	0	0	0	0	0	0	0	0	0.002702703	0.002702703	0	0	0	0	0	0	0	0	0	0.002702703	0	0	0	0	0	0	0	0	0	0	0	0	0	0.002702703	0	0	0	0	0	0.002702703
-1261	Foy-238	0	0	0	0.845070423	0	0	0	0	0	0	0	0	0	0	0	0	0	0	0	0	0	0	0	0	0	0	0	0.007042254	0	0	0	0	0	0	0	0	0	0	0	0	0	0	0	0	0	0	0	0
-1265	Foy-239	0	0	0	0.993548387	0	0	0	0	0	0	0	0	0	0	0	0	0	0	0	0	0	0	0	0	0	0	0	0	0	0	0	0	0	0	0	0	0	0	0	0	0	0	0	0	0	0	0	0
-1269	Foy-240	0	0	0	0.976539589	0	0	0	0	0	0	0	0	0	0	0	0	0	0	0	0	0	0	0	0	0	0	0	0	0	0	0	0	0	0	0	0	0	0	0	0	0	0	0	0	0	0	0	0
-1274	Foy-241	0	0	0	0.994269341	0	0	0	0	0	0	0	0	0	0	0	0	0.00286533	0	0	0	0	0	0	0	0	0	0	0	0	0	0	0	0	0	0	0	0	0	0	0	0	0	0	0	0	0	0	0
-1279	Foy-242	0	0	0	0.996960486	0	0	0	0	0	0	0	0	0	0	0	0	0	0	0	0	0	0	0	0	0	0	0	0	0	0	0	0	0	0	0	0	0	0	0	0	0	0	0	0	0	0	0	0
-1284	Foy-243	0	0	0	0.99695122	0	0	0	0	0	0	0	0	0	0	0	0	0	0	0	0	0	0	0	0	0	0	0	0	0	0	0	0	0	0	0	0	0	0	0	0	0	0	0	0	0	0	0	0
-1289	Foy-244	0	0	0	0.930635838	0.002890173	0	0	0	0	0	0	0	0	0	0.00867052	0	0	0	0	0	0	0	0	0	0	0	0	0.002890173	0	0	0	0	0	0	0	0	0	0	0	0	0	0	0.002890173	0	0	0	0	0
-1295	Foy-245	0	0	0	0.853211009	0	0	0	0	0	0	0	0	0	0	0	0	0.018348624	0	0	0	0	0	0	0	0	0	0	0.036697248	0	0	0	0	0	0	0	0	0	0	0	0	0	0	0	0	0	0	0.009174312	0
-1302	Foy-246	0	0	0	0.934065934	0	0	0	0	0	0	0	0	0	0	0	0	0.032967033	0	0	0	0	0	0	0	0	0	0	0	0	0	0	0	0	0	0	0	0	0	0	0	0	0	0	0	0	0	0	0
-1308	Foy-247	0	0	0	0.923076923	0	0	0	0	0	0	0	0	0	0	0	0	0.030769231	0	0	0	0	0	0	0	0	0	0	0	0	0	0	0	0	0	0	0	0	0	0	0	0	0	0	0	0	0	0	0
-1314	Foy-248	0	0	0	0.037037037	0	0	0	0	0	0	0	0	0	0	0	0	0.185185185	0	0	0	0	0	0	0	0	0	0	0	0	0	0	0	0	0	0	0	0	0	0	0	0	0	0.111111111	0	0	0	0	0
-1331	Foy-251	0	0	0	0.857142857	0	0	0	0	0	0	0	0	0	0	0	0	0.107142857	0	0	0	0	0	0	0	0	0	0	0	0	0	0	0	0	0	0	0	0	0	0	0	0	0	0.035714286	0	0	0	0	0
-1338	Foy-252	0	0	0	0.470588235	0	0	0	0	0	0	0	0	0	0	0	0	0.470588235	0	0	0	0	0	0	0	0	0	0	0	0	0	0	0	0	0	0	0	0	0	0	0	0	0	0	0	0	0	0	0
-1347	Foy-253	0	0	0	0.076923077	0	0	0	0	0	0	0	0	0	0	0	0	0.538461538	0	0	0	0	0	0	0	0	0	0	0	0	0	0	0	0	0	0	0	0	0	0	0	0	0	0.153846154	0	0	0	0	0
-1356	Foy-254	0	0	0	0.054054054	0	0	0	0	0	0	0	0	0	0	0	0	0.594594595	0	0	0	0	0	0	0	0	0	0	0	0	0	0	0	0	0	0	0	0	0	0	0	0	0	0.135135135	0	0	0	0	0
-1365	Foy-255	0	0	0	0.009090909	0	0	0	0	0	0	0	0	0	0	0	0	0.336363636	0	0	0	0	0	0	0	0	0	0	0.181818182	0	0	0	0	0	0	0	0	0	0	0	0	0	0	0.018181818	0	0	0	0.018181818	0
-1374	Foy-256	0	0	0	0	0	0	0	0	0	0	0	0	0	0	0	0	0.22513089	0	0	0	0	0	0	0	0	0	0	0.460732984	0	0	0	0	0	0	0	0	0	0	0	0	0	0	0.015706806	0	0	0	0.036649215	0
-1383	Foy-257	0	0	0	0	0	0	0	0	0	0	0	0	0	0	0	0	0.086206897	0.011494253	0	0	0	0	0	0	0	0	0	0.735632184	0	0	0	0	0	0	0	0	0	0	0	0	0	0	0.005747126	0	0	0	0.017241379	0
-1388	Foy-258	0.038461538	0	0	0	0	0	0	0	0	0	0	0	0	0.019230769	0	0	0.75	0.096153846	0	0	0	0	0	0	0	0	0	0	0	0	0	0	0	0	0	0	0	0	0	0	0	0	0	0	0	0	0	0
-1393	Foy-259	0	0	0	0	0	0	0	0	0	0	0	0	0	0	0	0	0.911111111	0	0	0	0	0	0	0	0	0	0	0	0	0	0	0	0	0	0	0	0	0.022222222	0	0	0	0	0	0	0	0	0	0
-1399	Foy-260	0.022222222	0	0	0.111111111	0	0	0	0	0	0	0	0	0	0	0	0	0.8	0	0	0	0	0	0	0	0	0	0	0	0	0	0	0	0	0	0	0	0	0	0	0	0	0	0	0	0	0	0	0
-1406	Foy-261	0	0	0	0.333333333	0	0	0	0	0	0	0	0	0	0	0	0	0.333333333	0	0	0	0	0	0	0	0	0	0	0	0	0	0	0	0	0	0	0	0	0	0	0	0	0	0	0	0	0	0	0
-1421	Foy-263	0	0	0	0	0	0	0	0	0	0	0	0	0	0	0	0	0	0	0	0	0	0	0	0	0	0	0	1	0	0	0	0	0	0	0	0	0	0	0	0	0	0	0	0	0	0	0	0
-1432	Foy-265	0.133333333	0	0	0	0	0	0	0	0	0	0	0	0	0	0	0	0.866666667	0	0	0	0	0	0	0	0	0	0	0	0	0	0	0	0	0	0	0	0	0	0	0	0	0	0	0	0	0	0	0
-1440	Foy-266	0	0	0	0.029411765	0	0	0	0	0	0	0	0	0	0	0	0	0.764705882	0	0	0	0	0	0	0	0	0	0	0.117647059	0	0	0	0	0	0	0	0	0	0	0	0	0	0	0.029411765	0	0	0	0	0
-1448	Foy-267	0	0	0	1	0	0	0	0	0	0	0	0	0	0	0	0	0	0	0	0	0	0	0	0	0	0	0	0	0	0	0	0	0	0	0	0	0	0	0	0	0	0	0	0	0	0	0	0
-1454	Foy-268	0.043478261	0	0.086956522	0.130434783	0	0	0.086956522	0	0	0	0	0	0	0	0	0	0.434782609	0	0	0	0	0	0	0	0	0	0	0	0	0	0	0	0	0	0	0	0	0	0	0	0	0	0.086956522	0	0	0	0	0
-1458	Foy-269	0	0.037037037	0	0.037037037	0	0	0	0	0	0	0	0	0	0	0.037037037	0	0.592592593	0	0	0	0	0	0	0	0	0	0	0	0	0	0	0	0	0	0	0	0	0	0	0	0	0	0	0	0	0.037037037	0	0
-1484	Foy-274	0	0	0	0.25	0	0	0	0	0	0	0	0	0	0	0	0	0.5	0	0	0	0	0	0	0	0	0	0	0	0	0	0	0	0	0	0	0	0	0	0	0	0	0	0	0	0	0	0	0
-1489	Foy-275	0	0	0	0.142857143	0	0	0	0	0	0	0	0	0	0	0	0	0.571428571	0	0	0	0	0	0	0	0	0	0	0.071428571	0	0	0	0	0	0	0	0	0	0.071428571	0	0	0	0	0.142857143	0	0	0	0	0
-1494	Foy-276	0	0	0	0	0	0	0	0	0	0	0	0	0	0	0	0	0.625	0	0	0	0	0	0	0	0	0	0	0	0	0	0	0	0	0	0	0	0	0	0	0	0	0	0.3125	0	0	0	0	0
-1499	Foy-277	0	0	0	0.066666667	0	0	0	0	0	0	0	0	0	0	0	0	0.6	0	0	0	0	0	0	0	0	0	0	0	0	0	0	0	0	0	0	0	0	0	0	0	0	0	0.266666667	0	0	0	0	0
-1505	Foy-278	0	0	0	0	0	0	0	0	0	0	0	0	0	0	0	0	0.75	0	0	0	0	0	0	0	0	0	0.05	0	0	0	0	0	0	0	0	0	0	0	0	0	0	0	0.15	0	0	0	0	0
-1513	Foy-279	0	0	0	0	0	0	0	0	0	0	0	0	0	0	0	0	0.59375	0	0	0	0	0	0	0	0	0	0	0	0	0	0	0	0	0	0	0	0	0	0	0	0	0	0.34375	0	0	0	0	0
-1526	Foy-281	0	0	0	0	0	0	0	0	0	0	0	0	0	0	0	0	0	0	0	0	0	0	0	0	0	0	0	0	0	0	0	0	0	0	0	0	0	0	0	0	0	0	0	0	0	0	0	0
-1543	Foy-284	0	0	0	0	0	0	0	0	0	0	0	0	0	0	0	0	0.75	0	0	0	0	0	0	0	0	0	0	0	0	0	0	0	0	0	0	0	0	0	0	0	0	0	0.25	0	0	0	0	0
-1554	Foy-286	0	0	0	0	0	0	0	0	0	0	0	0	0	0	0	0	0.5	0	0	0	0	0	0	0	0	0	0	0	0	0	0	0	0	0	0	0	0	0.5	0	0	0	0	0	0	0	0	0	0
-1566	Foy-288	0	0	0	0	0	0	0	0	0	0	0	0	0	0	0	0	0.75	0	0	0	0	0	0	0	0	0	0	0	0	0	0	0	0	0	0	0	0	0	0	0	0	0	0	0	0	0	0	0
-1575	Foy-289	0	0	0.096774194	0.129032258	0	0	0	0	0	0	0	0	0	0	0	0	0.35483871	0	0	0	0	0	0	0	0	0	0	0	0	0	0	0	0	0	0	0	0	0	0	0	0	0	0	0	0	0	0	0
-1583	Foy-290	0	0	0	0.054545455	0	0	0	0	0	0	0	0	0	0	0	0	0.445454545	0	0	0	0	0	0	0	0	0	0	0	0	0	0	0	0	0	0	0	0	0	0	0	0	0	0.036363636	0	0	0	0	0
-1590	Foy-291	0	0	0	0.035294118	0	0	0	0	0	0	0	0	0	0	0	0	0.164705882	0	0	0	0	0	0	0	0	0	0	0	0	0	0	0	0	0	0	0.023529412	0	0	0	0	0	0	0.047058824	0	0	0	0	0
-1595	Foy-292	0	0	0	0	0.013513514	0	0	0	0	0	0	0	0	0	0	0	0.045045045	0.004504505	0	0	0	0	0	0	0	0	0	0.063063063	0	0	0	0	0	0	0	0.072072072	0	0	0	0	0	0	0.045045045	0	0	0	0	0
-1602	Foy-293	0	0	0.490039841	0	0	0	0	0	0	0	0	0	0	0	0.007968127	0	0.007968127	0	0	0	0	0.007968127	0	0	0	0	0	0.023904382	0	0	0	0	0	0	0	0.067729084	0	0	0	0	0	0	0.023904382	0	0	0	0	0
-1610	Foy-294	0	0	0.858461538	0	0.012307692	0	0	0	0	0	0	0	0	0	0.003076923	0	0.006153846	0	0	0	0	0	0	0	0	0	0	0.006153846	0	0	0	0	0	0	0	0.003076923	0	0	0	0	0	0	0.006153846	0	0	0	0	0
-1618	Foy-295	0	0	0.700704225	0	0.021126761	0	0	0	0	0	0	0	0	0.014084507	0.003521127	0	0	0	0	0	0	0	0	0	0	0	0	0.038732394	0	0	0	0	0	0	0	0.003521127	0	0	0	0	0	0.014084507	0	0	0	0	0.01056338	0
-1626	Foy-296	0	0	0.09375	0	0	0	0	0	0	0	0	0	0	0	0	0	0.09375	0	0	0	0	0	0	0	0	0	0	0.03125	0	0	0	0	0	0	0	0	0	0	0	0	0	0	0	0	0	0	0	0
-1632	Foy-297	0	0	0.025641026	0.153846154	0	0	0	0	0	0	0	0	0	0	0	0	0.102564103	0	0	0	0	0	0	0	0	0	0	0.025641026	0	0	0	0	0	0	0	0	0	0	0	0	0	0	0.179487179	0	0	0	0	0
-1636	Foy-298	0	0	0	0.655172414	0	0	0	0	0	0	0	0	0	0	0	0	0.172413793	0	0	0	0	0	0	0	0	0	0	0	0	0	0	0	0	0	0	0	0	0	0	0	0	0	0	0	0	0	0.034482759	0
-1644	Foy-301*	0	0	0.002780834	0.006033416	0.001461988	0	0	0	0	0	0	0	0	0.00173039	0.001108068	0	0.233162059	0.004964606	0	0	0	0.000778816	0	0	0	0	0.002146997	0.112268188	0	0	0	0	0.000825083	0	0	0	0	0	0	0	0	0	0.03248044	0	0	0	0.003381102	0
-1650	Foy-313	0	0	0	0	0	0	0	0	0	0	0	0	0	0.01509434	0.018867925	0	0.022641509	0.01509434	0	0	0	0	0	0	0	0	0	0.139622642	0	0	0	0	0	0	0	0	0	0	0	0	0	0.00754717	0.00754717	0	0	0	0	0
-1657	Foy-314	0	0	0	0	0	0	0	0	0	0	0	0	0	0	0	0	0.184615385	0.061538462	0	0	0	0	0	0	0	0	0	0.046153846	0	0	0	0	0.030769231	0	0	0	0	0	0	0	0	0	0.015384615	0	0	0	0	0
-1664	Foy-315	0.019230769	0	0	0	0	0	0	0	0	0	0	0	0	0	0.019230769	0	0.269230769	0.096153846	0	0	0	0	0	0	0	0	0	0.076923077	0	0	0	0	0	0	0	0	0	0	0	0	0	0	0.038461538	0	0	0	0	0
-1671	Foy-316	0	0	0	0.055555556	0	0	0	0	0	0	0	0	0	0	0	0	0.666666667	0.111111111	0	0	0	0	0	0	0	0	0	0	0	0	0	0	0	0	0	0	0	0	0	0	0	0	0	0	0	0	0	0
-1676	Foy-317	0	0	0	0	0	0	0	0	0	0	0	0	0	0	0	0	0.392857143	0	0	0	0	0	0	0	0	0	0	0	0	0	0	0	0	0	0	0	0	0	0	0	0	0	0.071428571	0	0	0	0	0
-1682	Foy-318	0	0	0	0	0	0	0	0	0	0	0	0	0	0	0	0	0.65	0	0	0	0	0	0	0	0	0	0	0	0	0	0	0	0	0	0	0	0	0	0	0	0	0	0.1	0	0	0	0	0
-1689	Foy-319	0	0	0	0.315789474	0	0	0	0	0	0	0	0	0	0	0.105263158	0	0.210526316	0	0	0	0	0	0	0	0	0	0	0	0	0	0	0	0	0	0	0	0	0	0	0	0	0	0.105263158	0	0	0	0	0
-1694	Foy-320	0	0	0	0	0	0	0	0	0	0	0	0	0	0	0	0	1	0	0	0	0	0	0	0	0	0	0	0	0	0	0	0	0	0	0	0	0	0	0	0	0	0	0	0	0	0	0	0
-1703	Foy-322	0	0	0	0	0	0	0	0	0	0	0	0	0	0	0	0	0.318181818	0	0	0	0	0	0	0	0	0	0	0.045454545	0	0	0	0	0	0	0	0	0	0	0	0	0	0	0.454545455	0	0	0	0	0
-1709	Foy-323	0	0	0	0	0.005235602	0	0	0	0	0	0	0	0	0	0.031413613	0	0.041884817	0.005235602	0	0	0	0	0	0	0	0	0	0.020942408	0	0	0	0	0.020942408	0	0	0.005235602	0	0	0	0	0	0	0.052356021	0	0	0.010471204	0.015706806	0
-1715	Foy-324	0	0	0	0.055555556	0	0	0	0	0	0	0	0	0	0	0	0	0.388888889	0	0	0	0	0	0	0	0	0	0	0	0	0	0	0	0	0	0	0	0	0	0	0	0	0	0.027777778	0	0	0	0	0
-1720	Foy-325	0	0	0	0	0	0	0	0	0	0	0	0	0	0	0	0	0.408163265	0	0	0	0	0	0	0	0	0	0	0	0	0	0	0	0	0	0	0	0	0	0	0	0	0	0	0	0	0	0	0.020408163
-1725	Foy-326	0	0	0	0	0	0	0	0	0	0	0	0	0	0	0	0	0.585365854	0	0	0	0	0	0	0	0	0	0	0	0	0	0	0	0	0	0	0	0	0	0	0	0	0	0.048780488	0	0	0	0	0
-1734	Foy-327	0	0	0	0	0	0	0	0	0	0	0	0	0	0	0	0	0.169811321	0	0	0	0	0	0	0	0	0	0	0	0	0	0	0	0	0	0	0	0	0	0	0	0	0	0.037735849	0	0	0	0	0
-1743	Foy-328	0	0	0	0	0	0	0	0	0	0	0	0	0	0	0.014285714	0	0.042857143	0	0	0	0	0	0	0	0	0	0	0	0	0	0	0	0	0	0	0	0	0	0	0	0	0	0.114285714	0	0	0	0.014285714	0
-1750	Foy-329	0	0	0	0	0	0	0	0	0.301587302	0	0	0	0	0	0	0	0	0	0	0	0	0	0	0	0	0	0	0	0	0	0	0	0	0	0	0	0	0	0	0	0	0	0.095238095	0	0	0	0	0
-1759	Foy-330	0	0	0	0	0	0	0	0	0	0	0	0	0	0	0.052631579	0	0.368421053	0	0	0	0	0	0	0	0	0	0	0	0	0	0	0	0	0	0	0	0	0	0	0	0	0	0	0	0	0	0	0
-1767	Foy-331	0	0	0	0	0	0	0	0	0	0	0	0	0	0	0	0	0.291666667	0	0	0	0	0	0	0	0	0	0	0	0	0	0	0	0	0	0	0	0	0	0	0	0	0	0.041666667	0	0	0	0	0
-1775	Foy-332	0	0	0	0	0	0	0	0	0	0	0	0	0	0	0	0	0.578947368	0	0	0	0	0	0	0	0	0	0	0.052631579	0	0	0	0	0	0	0	0	0	0	0	0	0	0	0	0	0	0	0	0
-1783	Foy-333	0	0	0	0	0	0	0	0	0	0	0	0	0	0	0	0	0.533333333	0	0	0	0	0	0	0	0	0	0	0	0	0	0	0	0	0	0	0	0	0	0	0	0	0	0	0	0	0	0	0
-1790	Foy-334	0	0	0	0	0	0	0	0	0	0	0	0	0	0	0	0	0.555555556	0	0	0	0	0	0	0	0	0	0	0	0	0	0	0	0	0	0	0	0	0	0	0	0	0	0.111111111	0	0	0	0	0.055555556
-1793	Foy-335	0	0	0	0	0	0	0	0	0	0	0	0	0	0	0	0	0.444444444	0	0	0	0	0	0	0	0	0	0	0.044444444	0	0	0	0	0.044444444	0	0	0	0	0	0	0	0	0	0.066666667	0	0	0	0	0
-1800	Foy-336	0	0	0	0	0	0	0	0	0	0	0	0	0	0	0	0	0.538461538	0	0	0	0	0	0	0	0	0	0	0	0	0	0	0	0	0	0	0	0	0	0	0	0	0	0.076923077	0	0	0	0	0
-1806	Foy-337	0	0	0	0	0	0	0	0	0	0	0	0	0	0	0	0	0.736842105	0	0	0	0	0	0	0	0	0	0	0	0	0	0	0	0	0	0	0	0	0	0	0	0	0	0.105263158	0	0	0	0	0
-1811	Foy-338	0	0	0	0	0	0	0	0	0	0	0	0	0	0	0	0	0.205128205	0	0	0	0	0	0	0	0	0	0	0	0	0	0	0	0	0	0	0	0	0	0	0	0	0	0.153846154	0	0	0	0.051282051	0
-1817	Foy-339	0	0	0	0	0	0	0	0	0	0	0	0	0	0	0.07253886	0	0.010362694	0	0	0	0	0	0	0	0	0	0	0.020725389	0	0	0	0	0	0	0	0.015544041	0	0	0	0	0	0	0.020725389	0	0	0	0	0
-1824	Foy-340	0	0	0	0	0	0	0	0	0	0	0	0	0	0	0	0	0.028571429	0	0	0	0	0	0	0	0	0	0	0	0	0	0	0	0	0	0	0	0	0	0	0	0	0	0.085714286	0	0	0	0	0
-1831	Foy-341	0	0	0	0	0	0	0	0	0	0	0	0	0	0	0	0	0.5	0	0	0	0	0	0	0	0	0	0	0	0	0	0	0	0	0	0	0	0	0	0	0	0	0	0.125	0	0	0	0	0
-1839	Foy-342	0	0	0	0	0	0	0	0	0	0	0	0	0	0	0	0	0.384615385	0	0	0	0	0	0	0	0	0	0	0	0	0	0	0	0	0	0	0	0	0	0	0	0	0	0.076923077	0	0	0	0	0
-1846	Foy-343	0	0	0	0	0	0	0	0	0	0	0	0	0	0	0	0	0.222222222	0	0	0	0	0	0	0	0	0	0	0	0	0	0	0	0	0	0	0	0	0	0	0	0	0	0.444444444	0	0	0	0	0
-1853	Foy-344	0	0	0	0.055555556	0	0	0	0	0	0	0	0	0	0.027777778	0	0	0.527777778	0	0	0	0	0	0	0	0	0	0	0.027777778	0	0	0	0	0	0	0	0	0	0	0	0	0	0	0	0	0	0	0	0
-1860	Foy-345	0	0	0	0	0	0	0	0	0	0	0	0	0	0	0	0	0.454545455	0	0	0	0	0	0	0	0	0	0	0	0	0	0	0	0	0	0	0	0	0	0	0	0	0	0.090909091	0	0	0	0	0
-1866	Foy-346	0.083333333	0	0	0	0	0	0	0	0	0	0	0	0	0	0	0	0.416666667	0	0	0	0	0	0	0	0	0	0	0	0	0	0	0	0	0	0	0	0	0	0	0	0	0	0	0	0	0	0	0
-1874	Foy-347	0	0	0	0	0	0	0	0	0	0	0	0	0	0	0	0	0.666666667	0	0	0	0	0	0	0	0	0	0	0	0	0	0	0	0	0	0	0	0	0	0	0	0	0	0.166666667	0	0	0	0	0
-1880	Foy-348	0	0	0	0	0	0	0	0	0	0	0	0	0	0	0	0	0.647058824	0	0	0	0	0	0	0	0	0	0	0	0	0	0	0	0	0	0	0	0	0	0	0	0	0	0.117647059	0	0	0	0.117647059	0
-1886	Foy-349	0	0	0	0	0	0	0	0	0	0	0	0	0	0	0	0	0.636363636	0	0	0	0	0	0	0	0	0	0	0	0	0	0	0	0	0	0	0	0	0	0	0	0	0	0.090909091	0	0	0	0	0
-1892	Foy-350	0	0	0	0	0	0	0	0	0	0	0	0	0	0	0	0	0.8	0	0	0	0	0	0	0	0	0	0	0	0	0	0	0	0	0	0	0	0	0	0	0	0	0	0.2	0	0	0	0	0
-1897	Foy-351	0	0	0	0	0	0	0	0	0	0	0	0	0	0	0	0	1	0	0	0	0	0	0	0	0	0	0	0	0	0	0	0	0	0	0	0	0	0	0	0	0	0	0	0	0	0	0	0
-1903	Foy-352	0	0	0	0	0	0	0	0	0	0	0	0	0	0	0	0	0.6875	0	0	0	0	0	0	0	0	0	0	0	0	0	0	0	0	0	0	0	0	0	0	0	0	0	0.25	0	0	0	0	0
-1910	Foy-353	0	0	0	0	0	0	0	0	0	0	0	0	0	0	0	0	0.177777778	0.022222222	0	0	0	0	0	0	0	0	0	0.022222222	0	0	0	0	0	0	0	0	0	0	0	0	0	0	0.155555556	0	0	0	0	0
-1915	Foy-354	0	0	0	0	0	0	0	0	0	0	0	0	0	0	0	0	0.724137931	0	0	0	0	0	0	0	0	0	0	0	0	0	0	0	0	0	0	0	0	0	0	0	0	0	0.103448276	0	0	0	0	0
-1919	Foy-355	0	0	0	0.076923077	0.051282051	0	0	0	0	0	0	0	0	0	0	0	0.666666667	0	0	0	0	0	0	0	0	0	0	0	0	0	0	0	0	0	0	0	0	0	0	0	0	0	0.102564103	0	0	0	0.025641026	0
-1925	Foy-356	0	0	0	0	0	0	0	0	0	0	0	0	0	0	0	0	0.722222222	0	0	0	0	0	0	0	0	0	0	0	0	0	0	0	0	0	0	0	0	0	0	0	0	0	0.138888889	0	0	0	0	0
-1931	Foy-357	0	0	0	0	0	0	0	0	0	0	0	0	0	0	0	0	0.153846154	0	0	0	0	0	0	0	0	0	0	0	0	0	0	0	0	0	0	0	0	0	0	0	0	0	0.384615385	0	0	0	0.051282051	0
-1937	Foy-358	0	0	0	0	0	0	0	0	0	0	0	0	0	0	0.090225564	0	0.082706767	0	0	0	0	0	0	0	0	0	0	0.022556391	0	0	0	0	0.007518797	0	0	0.015037594	0	0	0	0	0	0	0.187969925	0	0	0	0	0
-1944	Foy-359	0	0	0	0	0	0	0	0	0	0	0	0	0	0	0	0	0.955555556	0	0	0	0	0	0	0	0	0	0	0	0	0	0	0	0	0	0	0	0	0	0	0	0	0	0	0	0	0	0	0
-1950	Foy-360	0	0	0	0	0	0	0	0	0	0	0	0	0	0	0	0	0.391304348	0	0	0	0	0	0	0	0	0	0	0.043478261	0	0	0	0	0	0	0	0	0	0	0	0	0	0	0.043478261	0	0	0	0	0
-1955	Foy-361	0	0	0	0	0	0	0	0	0	0	0	0	0	0	0	0	0.107142857	0.071428571	0	0	0	0	0	0	0	0	0	0	0	0	0	0	0	0	0	0	0	0	0	0	0	0	0.071428571	0	0	0	0	0
-1960	Foy-362	0	0	0	0	0	0	0	0	0	0	0	0	0	0	0	0	0.48	0.08	0	0	0	0	0	0	0	0	0	0	0	0	0	0	0	0	0	0	0	0	0	0	0	0	0	0	0	0	0	0
-1965	Foy-363	0	0	0	0	0.037383178	0	0	0	0	0	0	0	0	0	0.018691589	0	0.037383178	0.018691589	0	0	0	0	0	0	0	0	0	0.102803738	0	0	0	0	0	0	0	0.009345794	0	0.028037383	0	0	0	0	0.018691589	0	0	0	0	0
-1970	Foy-364	0	0	0	0	0	0	0	0	0	0	0	0	0	0	0	0	0.2	0	0	0	0	0	0	0	0	0	0	0	0	0	0	0	0	0	0	0	0	0	0	0	0	0	0	0	0	0	0	0
-1977	Foy-365	0	0	0	0	0	0	0	0	0	0	0	0	0	0	0	0	1	0	0	0	0	0	0	0	0	0	0	0	0	0	0	0	0	0	0	0	0	0	0	0	0	0	0	0	0	0	0	0
-1985	Foy-366	0	0	0	0	0	0	0	0	0	0	0	0	0	0	0	0	0.692307692	0	0	0	0	0	0	0	0	0	0	0	0	0	0	0	0	0	0	0	0	0	0	0	0	0	0.153846154	0	0	0	0	0
-1993	Foy-367	0	0.045454545	0	0	0	0	0	0	0	0	0	0	0	0	0	0	0.863636364	0	0	0	0	0	0	0	0	0	0	0	0	0	0	0	0	0	0	0	0	0	0	0	0	0	0.045454545	0	0	0	0	0
-2004	Foy-368	0.153846154	0	0	0	0	0	0	0	0	0	0	0	0	0	0	0	0.576923077	0	0	0	0	0	0	0	0	0	0	0	0	0	0	0	0	0	0	0	0	0	0	0	0	0	0.038461538	0	0	0	0	0
-2015	Foy-369	0	0	0	0	0	0	0	0	0.029411765	0	0	0	0	0	0	0	0.735294118	0	0	0	0	0	0	0	0	0	0	0	0	0	0	0	0	0	0	0	0	0	0	0	0	0	0.088235294	0	0	0	0	0
-2023	Foy-370	0	0	0	0	0	0	0	0	0	0	0	0	0	0	0	0	0.454545455	0	0	0	0	0	0	0	0	0	0	0	0	0	0	0	0	0	0	0	0	0	0	0	0	0	0.181818182	0	0	0	0	0
-2031	Foy-371	0	0	0	0	0	0	0	0	0	0	0	0	0	0	0	0	0.428571429	0	0	0	0	0	0	0	0	0	0	0	0	0	0	0	0	0	0	0	0	0	0	0	0	0.047619048	0.047619048	0	0	0	0	0
-2037	Foy-372	0	0	0	0	0	0	0	0	0	0	0	0	0	0	0	0	0.236842105	0	0	0	0	0	0	0	0	0	0	0	0	0	0	0	0	0	0	0	0	0	0	0	0	0	0.315789474	0	0	0	0	0
-2041	Foy-373	0	0	0	0	0	0	0	0	0	0	0	0	0	0	0	0	0.362318841	0	0	0	0	0	0	0	0	0	0	0.028985507	0	0	0	0	0	0	0	0	0	0	0	0	0	0	0.304347826	0	0	0	0	0
-2047	Foy-374	0	0	0	0	0	0	0	0	0	0	0	0	0	0	0.012195122	0	0.402439024	0	0	0	0	0	0	0	0	0	0	0	0	0	0	0	0	0	0	0	0	0	0	0	0	0	0.170731707	0	0	0	0	0
-2055	Foy-375	0	0	0	0	0	0	0.009852217	0	0	0	0	0	0	0	0.004926108	0	0.123152709	0	0	0	0	0	0	0	0	0	0	0	0	0	0	0	0	0	0	0	0	0	0	0	0	0	0.039408867	0	0	0	0	0
-2062	Foy-376	0.052631579	0	0	0	0	0	0	0	0	0	0	0	0	0	0.052631579	0	0.263157895	0	0	0	0	0	0	0	0	0	0	0.026315789	0	0	0	0	0	0	0	0	0	0	0	0	0	0	0.184210526	0	0	0	0	0
-2072	Foy-377	0.066666667	0	0	0	0	0	0	0	0	0	0	0	0	0	0	0	0.333333333	0	0	0	0	0	0	0	0	0	0	0	0	0	0	0	0	0	0	0	0	0	0	0	0	0	0.066666667	0	0	0	0.066666667	0
-2081	Foy-378	0	0	0	0	0	0	0	0	0	0	0	0	0	0	0	0	0.111111111	0	0	0	0	0	0	0	0	0	0	0	0	0	0	0	0	0	0	0	0	0.111111111	0	0	0	0	0	0	0	0	0	0
-2089	Foy-379	0	0	0	0	0	0	0	0	0	0	0	0	0	0	0	0	0.529411765	0	0	0	0	0	0	0	0	0	0	0	0	0	0	0	0	0	0	0	0	0	0	0	0	0	0.058823529	0	0	0	0	0
-2098	Foy-380	0	0	0	0	0.024390244	0	0	0	0	0	0	0	0	0	0	0	0.243902439	0	0	0	0	0	0	0	0	0	0	0.024390244	0	0	0	0	0	0	0	0	0	0	0	0	0	0	0.512195122	0	0	0	0	0
-2104	Foy-381	0	0	0.013157895	0	0.013157895	0	0	0	0	0	0	0	0	0	0	0	0.131578947	0	0	0	0	0	0	0	0	0	0	0.052631579	0	0	0	0	0	0	0	0.013157895	0	0.013157895	0	0	0	0	0.092105263	0	0	0	0	0
-2109	Foy-382	0	0	0	0	0	0	0	0	0	0.011904762	0	0	0	0	0	0	0.630952381	0	0	0	0	0	0	0	0	0	0	0	0	0	0	0	0	0	0	0	0	0.011904762	0	0	0	0	0.035714286	0	0	0	0	0
-2114	Foy-383	0.071428571	0	0	0	0.023809524	0	0	0	0	0	0	0	0	0	0	0	0.142857143	0	0	0	0	0	0	0	0	0	0	0	0	0	0	0	0	0	0	0	0	0	0	0	0	0	0	0	0	0	0	0.023809524
-2119	Foy-384	0	0	0	0	0	0	0	0	0	0	0	0	0	0	0.046511628	0	0.279069767	0	0	0	0	0	0	0	0	0	0	0.023255814	0	0.023255814	0	0	0	0	0	0	0	0	0	0	0.023255814	0	0.162790698	0	0	0	0.023255814	0
-2124	Foy-385	0.018018018	0	0	0	0	0	0	0	0	0	0	0	0	0	0	0	0.45045045	0	0	0	0	0	0	0	0	0	0	0	0	0	0	0	0	0	0	0.009009009	0	0	0	0	0	0	0.279279279	0	0	0	0	0
-2129	Foy-386	0.018018018	0	0	0	0	0	0	0	0	0	0	0	0	0	0	0	0.666666667	0	0	0	0	0	0	0	0	0	0	0	0	0.009009009	0	0	0	0	0	0	0	0	0	0	0	0	0.144144144	0	0	0	0	0
-2136	Foy-387	0	0	0	0.021276596	0	0	0	0	0	0	0	0	0	0	0	0	0.287234043	0	0	0	0	0	0	0	0	0	0	0	0	0	0	0	0	0	0	0	0	0	0	0	0	0	0.042553191	0	0	0	0.021276596	0
-2144	Foy-388	0	0	0.011627907	0.023255814	0	0	0	0	0	0	0	0	0	0	0	0	0.069767442	0	0	0	0	0	0	0	0	0	0	0.011627907	0	0	0	0	0	0	0	0	0	0	0	0	0	0	0.011627907	0	0	0	0.011627907	0
-2150	Foy-389	0	0	0.048192771	0	0	0	0	0	0	0	0	0	0	0	0	0	0.34939759	0	0	0	0	0	0	0	0	0	0	0	0	0	0	0	0	0	0	0	0	0	0	0	0	0	0.072289157	0	0	0.024096386	0	0
-2155	Foy-390	0.107142857	0	0	0	0	0	0	0	0	0	0	0	0	0	0	0	0.357142857	0	0	0	0	0	0	0	0	0	0	0	0	0	0	0	0	0	0	0	0	0	0	0	0	0	0.071428571	0	0	0	0	0
-2160	Foy-391	0	0	0	0	0	0	0	0	0	0	0	0	0	0	0	0	1	0	0	0	0	0	0	0	0	0	0	0	0	0	0	0	0	0	0	0	0	0	0	0	0	0	0	0	0	0	0	0
-2165	Foy-392	0	0	0.026785714	0	0.008928571	0	0	0	0	0	0	0	0	0	0	0	0.026785714	0	0	0	0	0	0	0	0	0	0	0	0	0	0	0	0	0	0.008928571	0.008928571	0	0	0	0	0	0.017857143	0.053571429	0	0	0	0.008928571	0
-2173	Foy-393	0	0	0	0	0	0	0	0	0	0	0	0	0	0	0	0	0	0	0	0	0	0	0	0	0	0	0	0.014084507	0	0	0	0	0	0	0	0	0	0	0	0	0	0	0	0	0	0	0	0
-2246.53	Foy-394	0	0	0	0	0.066115702	0.008264463	0	0	0	0	0	0	0	0	0.008264463	0	0.008264463	0	0	0	0	0	0	0	0	0	0	0.103305785	0	0	0	0	0.004132231	0	0	0	0	0	0	0	0	0	0	0	0	0	0	0.008264463
-2276.6	Foy-395	0	0	0	0	0	0	0	0	0	0	0	0	0	0	0	0	0.014285714	0	0	0	0	0	0	0	0	0	0	0.010714286	0	0	0	0	0	0	0	0	0	0	0	0	0.007142857	0	0.007142857	0	0	0	0.007142857	0
-2291.56	Foy-396	0	0	0.003571429	0	0	0	0	0	0	0	0	0	0	0	0.010714286	0	0.014285714	0	0	0	0	0	0	0	0	0	0	0.010714286	0	0	0	0	0	0	0	0	0	0	0	0	0	0	0.010714286	0	0	0	0.003571429	0
-2306.47	Foy-397	0	0	0.008522727	0	0	0	0	0	0	0	0	0.002840909	0	0	0.005681818	0	0	0	0	0.002840909	0	0	0	0	0	0	0	0.014204545	0	0	0	0	0	0	0	0.005681818	0	0	0	0	0	0	0.002840909	0	0	0	0.002840909	0
-2336.13	Foy-398	0	0	0.214925373	0	0.005970149	0	0	0	0	0	0	0.002985075	0	0.002985075	0	0	0.011940299	0	0	0	0	0	0	0	0	0	0	0.014925373	0	0	0	0	0	0	0	0	0	0	0	0	0	0	0.005970149	0	0	0	0.005970149	0
-2365.59	Foy-399	0	0	0.423887588	0	0.009367681	0	0	0	0	0	0	0	0	0	0.00234192	0	0	0	0	0	0	0	0	0	0	0	0	0.014051522	0	0	0	0	0	0	0.009367681	0	0	0	0	0	0	0	0	0	0	0	0	0
-2394.84	Foy-400	0	0	0.215846995	0	0	0	0	0	0	0	0	0	0	0	0.016393443	0	0.005464481	0	0	0.013661202	0	0	0	0	0	0	0	0.024590164	0	0	0	0	0	0	0	0.016393443	0	0	0	0	0	0	0.005464481	0	0	0	0.005464481	0
-2423.89	Foy-401	0	0	0.446202532	0	0.015822785	0	0	0	0	0	0	0.009493671	0	0	0	0	0	0	0	0	0	0	0	0	0	0	0	0.018987342	0	0	0	0	0	0	0.009493671	0	0	0	0	0	0	0	0.006329114	0	0	0	0	0
-2452.73	Foy-402	0	0	0.603333333	0	0.026666667	0	0	0	0	0	0	0.02	0	0	0	0	0.006666667	0	0	0.013333333	0	0	0	0	0	0	0	0.016666667	0	0	0	0	0	0	0.003333333	0	0	0	0	0	0	0	0.006666667	0	0	0.006666667	0	0
-2481.38	Foy-403	0	0	0.644518272	0	0	0	0	0	0	0	0	0.003322259	0	0	0.006644518	0	0	0	0	0	0	0	0	0	0	0	0	0	0	0	0	0	0	0	0	0.006644518	0	0	0	0	0	0	0	0	0	0	0	0
-2509.83	Foy-404	0	0	0.214765101	0	0.157718121	0	0	0	0	0	0	0	0	0	0.010067114	0	0	0	0	0.006711409	0	0	0	0	0.006711409	0	0	0.05033557	0	0	0	0	0	0	0.013422819	0.013422819	0	0	0	0	0	0	0	0	0	0.026845638	0.003355705	0
-2538.07	Foy-405	0	0	0	0	0.009933775	0	0	0	0	0	0	0	0	0	0.009933775	0	0.009933775	0	0	0	0	0	0	0	0	0	0	0.003311258	0	0	0	0	0	0	0	0	0	0	0	0	0	0	0	0	0	0	0.006622517	0
-2566.13	Foy-406	0	0	0.003246753	0	0.003246753	0	0	0	0	0	0	0	0	0	0.003246753	0	0.006493506	0	0	0	0	0	0	0	0	0	0	0.00974026	0	0	0	0	0	0	0	0	0	0	0	0	0	0	0	0	0	0	0	0
-2593.98	Foy-407	0	0	0	0	0.007915567	0	0	0	0	0	0	0	0	0.013192612	0.002638522	0	0.002638522	0	0	0	0	0	0	0	0	0	0	0.029023747	0	0	0	0	0	0	0	0	0	0	0	0	0	0	0	0	0	0	0	0
-2621.65	Foy-408	0	0	0	0	0.00931677	0	0	0	0	0	0	0	0	0.00931677	0.00621118	0	0	0	0	0	0	0	0	0	0	0	0	0.01242236	0	0	0	0	0	0	0	0.00310559	0	0	0	0	0	0	0	0	0	0	0	0
-2635.4	Foy-409	0	0	0	0	0.039087948	0	0	0	0	0	0	0	0	0.006514658	0.006514658	0	0.013029316	0	0	0	0	0	0	0	0	0	0	0.03257329	0	0	0	0	0	0	0	0	0	0	0	0	0	0	0	0	0	0	0.006514658	0
-2649.12	Foy-410	0	0	0	0	0.005970149	0	0	0	0	0	0	0	0	0	0	0	0	0	0	0	0	0	0	0	0.002985075	0	0	0.014925373	0	0	0	0	0	0	0	0	0	0	0	0	0	0	0	0	0	0	0	0
-2676.39	Foy-411	0	0	0	0	0.041055718	0	0	0	0	0	0	0	0	0	0	0	0	0	0	0	0	0	0	0	0	0	0	0.020527859	0	0	0	0	0	0	0	0	0	0	0	0	0	0	0	0	0	0	0	0
-2703.48	Foy-412	0	0	0	0	0.016556291	0	0	0	0	0	0	0	0	0	0.003311258	0	0.013245033	0	0	0	0	0	0	0	0	0	0	0.006622517	0	0	0	0	0	0	0	0	0	0	0	0	0	0	0	0	0	0	0	0
-2730.38	Foy-413	0	0	0	0	0.013422819	0	0	0	0	0	0	0	0	0	0.003355705	0	0.016778523	0	0	0	0	0	0	0	0.010067114	0	0	0.020134228	0	0	0	0	0	0	0	0.003355705	0	0	0	0	0	0	0	0	0	0	0	0
-2757.09	Foy-414	0	0	0	0	0.038585209	0	0	0	0	0	0	0	0	0.006430868	0.009646302	0	0	0	0	0	0	0	0	0	0.003215434	0	0	0.022508039	0	0	0	0	0	0	0.003215434	0.006430868	0	0	0	0	0	0	0	0	0	0	0	0
-2783.61	Foy-415	0	0	0	0	0.100323625	0	0	0	0	0	0	0	0	0.012944984	0.009708738	0	0	0	0	0	0	0	0	0	0.012944984	0	0	0.035598706	0	0	0	0	0	0	0.006472492	0.006472492	0	0	0	0	0	0	0	0	0	0.009708738	0	0
-2809.95	Foy-416	0	0	0	0	0.00955414	0	0	0	0	0	0	0	0	0	0	0	0.015923567	0	0	0	0	0	0	0	0	0	0	0	0	0	0	0	0	0	0	0	0	0	0	0	0	0	0	0	0	0	0	0
-2836.1	Foy-417	0	0	0	0	0.017857143	0	0	0	0	0	0	0	0	0	0.005952381	0	0.008928571	0	0	0	0	0	0	0	0	0	0	0.00297619	0	0	0	0	0	0	0	0.005952381	0	0	0	0	0	0	0	0	0	0	0	0
-2862.07	Foy-418	0	0	0	0	0.006756757	0	0	0	0	0	0	0	0	0	0	0	0.010135135	0	0	0	0	0	0	0	0	0	0	0	0	0	0	0	0	0	0	0	0	0	0	0	0	0	0	0	0	0	0.003378378	0
-2887.86	Foy-419	0	0	0	0	0.009708738	0	0	0	0	0	0	0	0	0	0	0	0	0	0	0	0	0	0	0.003236246	0	0	0	0.006472492	0	0	0	0	0	0	0	0	0	0	0	0	0	0	0	0	0	0	0	0
-2913.46	Foy-420	0	0	0	0	0.011428571	0	0	0	0	0	0	0	0	0	0.002857143	0	0.002857143	0	0	0	0	0	0	0	0	0	0	0.014285714	0	0	0	0	0	0	0	0	0	0	0	0	0	0	0	0	0	0	0	0
-2938.89	Foy-421	0	0	0	0	0.006472492	0	0	0	0	0	0	0	0	0	0.006472492	0	0.006472492	0	0	0	0	0	0	0	0.009708738	0	0	0.009708738	0	0	0	0	0	0	0	0	0	0	0	0	0	0	0	0	0	0	0	0
-2964.14	Foy-422	0	0	0	0	0.051282051	0	0	0	0	0	0	0	0	0	0	0	0	0	0	0	0	0	0	0	0.003205128	0	0	0.006410256	0	0	0	0	0	0	0.003205128	0.009615385	0	0	0	0	0	0	0	0	0	0	0	0
-2989.21	Foy-423	0	0	0	0	0.006097561	0	0	0	0	0	0	0	0	0	0.012195122	0	0.00304878	0	0	0	0	0	0	0	0	0	0	0	0	0	0	0	0	0	0	0	0	0	0	0	0	0	0	0	0	0	0	0
-3014.1	Foy-424	0	0	0	0	0.006578947	0	0	0	0	0	0	0	0	0	0	0	0.006578947	0	0	0	0	0	0	0	0	0	0	0	0	0	0	0	0	0	0	0	0	0	0	0	0	0	0	0	0	0	0	0
-3038.82	Foy-425	0	0	0	0	0	0	0	0	0	0	0	0	0	0	0	0	0.00625	0	0	0	0	0	0	0	0	0	0	0.021875	0	0	0	0	0	0	0	0	0	0	0	0	0	0	0	0	0	0	0	0
-3063.37	Foy-426	0	0	0	0	0.003333333	0	0	0	0	0	0	0	0	0.006666667	0.006666667	0	0	0	0	0	0	0	0	0	0	0	0	0.07	0	0	0	0	0	0	0	0.003333333	0	0	0	0	0	0	0	0	0	0	0	0
-3087.74	Foy-427	0	0	0	0	0.029801325	0	0	0	0	0	0	0	0	0.009933775	0	0	0	0	0	0	0	0	0	0	0.009933775	0	0	0.049668874	0	0	0	0	0	0	0	0	0	0	0	0	0	0.006622517	0	0	0	0	0	0
-3111.94	Foy-428	0	0	0	0	0.006024096	0	0	0	0	0	0	0	0	0.006024096	0	0	0.003012048	0	0	0	0	0	0	0	0.003012048	0	0	0.081325301	0	0	0	0	0	0	0	0.009036145	0	0	0	0	0	0	0	0	0	0	0	0
-3123.97	Foy-429	0	0	0	0	0.016611296	0	0	0	0	0	0	0	0	0.006644518	0.006644518	0	0	0	0	0	0	0	0	0	0	0	0	0.026578073	0	0	0	0	0	0	0	0	0	0	0	0	0	0	0	0	0	0	0	0
-3135.97	Foy-430	0	0	0	0	0	0	0	0	0	0	0	0	0	0	0.003267974	0	0.006535948	0	0	0	0	0	0	0	0	0	0	0.003267974	0	0	0	0	0	0	0	0	0	0	0	0	0	0	0	0	0	0	0	0
-3159.83	Foy-431	0	0	0	0	0.006578947	0	0	0	0	0	0	0	0	0.006578947	0	0	0	0	0	0	0	0	0	0	0.006578947	0	0.003289474	0.006578947	0	0	0	0	0	0	0	0.009868421	0	0	0	0	0	0	0	0	0	0.006578947	0	0
-3183.52	Foy-432	0	0	0	0	0.037037037	0	0	0	0	0	0	0	0	0.005698006	0.008547009	0	0.005698006	0	0	0	0	0	0	0	0	0	0	0.03988604	0	0	0	0	0	0	0.005698006	0.005698006	0	0	0	0	0	0	0	0	0	0.002849003	0	0
-3207.05	Foy-433	0	0	0	0	0.003246753	0	0	0	0	0	0	0	0	0	0.003246753	0	0	0	0	0	0	0	0	0	0	0	0	0	0	0	0	0	0	0	0	0	0	0	0	0	0	0	0.006493506	0	0	0.003246753	0	0
-3230.41	Foy-434	0	0	0	0	0.003225806	0	0	0	0	0	0	0	0	0	0	0	0.006451613	0	0	0	0	0	0	0	0	0	0	0.006451613	0	0	0	0	0	0	0	0	0	0	0	0	0	0	0	0	0	0	0	0
-3253.6	Foy-435	0	0	0	0	0.016085791	0	0	0	0	0	0	0	0	0	0.008042895	0	0.002680965	0	0	0	0	0	0	0	0	0	0	0.00536193	0	0	0	0	0	0	0.00536193	0	0	0	0	0	0	0	0	0	0	0	0.002680965	0
-3276.63	Foy-436	0	0	0	0	0.016666667	0	0	0	0	0	0	0	0	0	0.005555556	0	0	0	0	0	0	0	0	0	0	0	0	0.022222222	0	0	0	0	0	0	0	0.005555556	0	0	0	0	0	0	0	0	0	0	0	0
-3288.09	Foy-437	0	0	0	0	0	0	0	0	0	0	0	0	0	0	0.006309148	0	0	0	0	0	0	0	0	0	0	0	0	0.003154574	0	0	0	0	0	0	0	0	0	0	0	0	0	0	0	0	0	0	0	0
-3299.5	Foy-438	0	0	0	0	0	0	0	0	0	0	0	0	0	0	0	0	0.009677419	0	0	0	0	0	0	0	0	0	0	0	0	0	0	0	0	0	0	0	0	0	0	0	0	0	0.003225806	0	0	0	0	0
-3322.21	Foy-439	0	0	0	0	0	0	0	0	0	0	0	0	0	0	0	0	0	0	0	0	0	0	0	0	0	0	0	0	0	0	0	0	0	0	0	0	0	0	0	0	0	0	0	0	0	0	0	0
-3344.75	Foy-440	0	0	0	0	0	0	0	0	0	0	0	0	0	0	0.012461059	0	0.00623053	0	0	0	0	0	0	0	0.003115265	0	0	0	0	0	0	0	0	0	0	0	0	0	0	0	0	0	0	0	0	0	0	0
-3367.14	Foy-441	0	0	0	0	0.023622047	0	0	0	0	0	0	0	0	0	0.002624672	0	0.010498688	0	0	0	0	0	0	0	0	0	0	0.018372703	0	0	0	0	0	0	0.005249344	0.010498688	0	0	0	0	0	0.005249344	0	0	0	0	0	0
-3389.37	Foy-442	0	0	0	0	0.038461538	0	0	0	0	0	0	0	0	0.003205128	0	0	0.003205128	0	0	0	0	0	0	0	0	0	0	0	0	0	0	0	0	0	0	0	0	0	0	0	0	0.006410256	0	0	0	0	0	0
-3411.44	Foy-443	0	0	0	0	0.011235955	0	0	0	0	0	0	0	0	0.005617978	0.008426966	0	0.005617978	0	0	0	0	0	0	0	0	0	0	0.02247191	0	0	0	0	0	0	0	0.005617978	0	0	0	0	0	0	0	0	0	0	0	0
-3433.35	Foy-444	0	0	0	0	0	0	0	0	0	0	0	0	0	0	0.003205128	0	0.006410256	0	0	0	0	0	0	0	0.006410256	0	0	0.003205128	0	0	0	0	0	0	0	0	0	0	0	0	0	0	0	0	0	0	0	0
-3455.11	Foy-445	0	0	0	0	0.006666667	0	0	0	0	0	0	0	0	0	0	0	0.01	0	0	0	0	0	0	0	0.01	0	0	0.013333333	0	0	0	0	0	0	0	0	0	0	0	0	0	0	0	0	0	0	0.013333333	0
-3476.72	Foy-446	0	0	0.002873563	0	0.020114943	0	0	0	0	0	0	0	0	0	0	0	0.002873563	0	0	0	0	0	0	0	0	0	0	0.025862069	0	0	0	0	0	0	0	0.005747126	0	0	0	0	0	0.002873563	0	0	0	0	0	0
-3498.17	Foy-447	0	0	0	0	0	0	0	0	0	0	0	0	0	0	0	0	0	0	0	0	0	0	0	0	0	0	0	0.012944984	0	0	0	0	0	0	0.003236246	0	0	0	0	0	0	0	0	0	0	0	0	0
-3519.47	Foy-448	0	0	0	0	0.009836066	0	0	0	0	0	0	0	0	0	0.006557377	0	0	0	0	0	0	0	0	0	0	0	0	0.006557377	0	0	0	0	0	0	0.003278689	0	0	0	0	0	0	0	0	0	0	0	0.006557377	0
-3551.14	Foy-449	0	0	0.083870968	0	0.022580645	0	0	0	0	0	0	0	0	0	0.003225806	0	0	0	0	0	0	0	0	0	0	0	0	0.029032258	0	0	0	0	0	0	0.006451613	0.003225806	0	0	0	0	0	0	0	0	0	0	0	0
-3582.48	Foy-450	0	0	0.003257329	0	0	0	0	0	0	0	0	0	0	0	0.009771987	0	0.013029316	0	0	0	0	0	0	0	0	0	0	0.009771987	0	0	0	0	0	0	0	0.003257329	0	0	0	0	0	0	0	0	0	0	0	0
-3603.18	Foy-451	0	0	0	0	0.042345277	0	0	0	0	0	0	0	0	0	0.009771987	0	0.009771987	0	0	0	0	0	0	0	0	0	0	0.042345277	0	0	0	0	0	0	0	0	0	0	0	0	0	0	0	0	0	0	0	0
-3623.74	Foy-452	0	0	0.109467456	0	0.023668639	0	0	0	0	0	0	0	0	0.01183432	0.00591716	0	0	0	0	0	0	0	0	0	0	0	0	0.014792899	0	0	0	0	0	0	0	0.01183432	0	0	0	0	0	0	0	0	0	0	0.01183432	0
-3644.15	Foy-453	0	0	0	0	0.096551724	0	0	0	0	0	0	0	0	0.013793103	0	0	0	0	0	0.010344828	0	0	0	0	0	0	0	0.04137931	0	0	0	0	0	0	0	0.013793103	0	0	0	0	0	0	0	0	0	0	0	0
-3664.42	Foy-454	0	0	0.010067114	0	0.036912752	0	0	0	0	0	0	0	0	0	0.010067114	0	0.003355705	0	0	0	0	0	0	0	0	0	0	0.040268456	0	0	0	0	0	0	0.006711409	0.013422819	0	0	0	0	0	0	0.006711409	0	0	0	0.020134228	0
-3684.54	Foy-455	0	0	0.14	0	0.003333333	0	0	0	0	0	0	0	0	0	0.016666667	0	0.01	0	0	0	0	0	0	0	0	0	0	0.01	0	0	0	0	0	0	0.003333333	0.013333333	0	0	0	0	0	0	0.013333333	0	0	0	0	0
-3704.53	Foy-456	0	0	0.571428571	0	0.013289037	0	0	0	0	0	0	0	0	0	0.013289037	0	0	0	0	0	0	0	0	0	0	0	0	0.013289037	0	0	0	0	0	0	0	0.006644518	0	0	0	0	0	0	0.003322259	0	0	0	0	0
-3724.37	Foy-457	0	0	0.679245283	0	0.034591195	0	0	0	0	0	0	0	0	0	0	0	0	0	0	0.003144654	0	0	0	0	0	0	0	0.003144654	0	0	0	0	0	0	0.006289308	0	0	0	0	0	0	0	0	0	0	0	0	0
-3744.07	Foy-458	0	0	0.634868421	0	0.069078947	0	0	0	0	0	0	0	0	0.003289474	0.006578947	0	0	0	0	0.003289474	0	0	0	0	0	0	0	0	0	0	0	0	0	0	0	0.006578947	0	0	0	0	0	0	0	0	0	0	0	0
-3763.63	Foy-459	0	0	0.640483384	0	0.036253776	0	0	0	0	0	0	0	0	0	0	0	0	0	0	0	0	0	0	0	0	0	0	0	0	0	0	0	0	0	0	0	0	0	0	0	0	0	0	0	0	0	0	0
-3783.05	Foy-460	0	0	0.701587302	0	0.015873016	0	0	0	0	0	0	0	0	0	0	0	0	0	0	0	0	0	0	0	0	0	0	0.012698413	0	0	0	0	0	0	0	0	0	0	0	0	0	0	0	0	0	0	0	0
-3802.33	Foy-461	0	0	0.73089701	0	0.006644518	0	0	0	0	0	0	0	0	0	0	0	0	0	0	0	0	0	0	0	0	0	0	0.003322259	0	0	0	0	0	0	0.006644518	0.003322259	0	0	0	0	0	0	0.003322259	0	0	0	0	0
-3821.48	Foy-462	0	0	0.526490066	0	0.205298013	0	0	0	0	0	0	0	0	0	0.003311258	0	0	0	0	0	0	0	0	0	0.003311258	0	0	0.009933775	0	0	0	0	0	0	0	0.003311258	0	0	0	0	0	0	0	0	0	0.006622517	0.006622517	0
-3840.5	Foy-463	0	0	0.490196078	0	0.016339869	0	0	0	0	0	0	0	0	0	0	0	0	0	0	0	0	0	0	0	0	0	0	0.003267974	0	0	0	0	0	0	0	0	0	0	0	0	0	0	0	0	0	0	0	0
-3859.37	Foy-464	0	0	0.460451977	0	0.016949153	0	0	0	0	0	0	0	0	0	0	0	0.002824859	0	0	0	0	0	0	0	0	0.005649718	0	0.008474576	0	0	0	0	0	0	0	0	0	0	0	0	0	0	0	0	0	0	0	0
-3878.12	Foy-465	0	0	0.484076433	0	0.012738854	0	0	0	0	0	0	0	0	0	0.006369427	0	0.006369427	0	0	0	0	0	0	0	0	0	0	0.00955414	0	0	0	0	0	0	0	0.003184713	0	0	0	0	0	0	0	0	0	0	0	0
-3896.73	Foy-466	0	0	0.533333333	0	0.03	0	0	0	0	0	0	0	0	0	0	0	0	0	0	0	0	0	0	0	0	0	0	0.013333333	0	0	0	0	0	0	0.006666667	0.006666667	0	0	0	0	0	0	0	0	0	0	0	0
-3905.99	Foy-467	0	0	0.54517134	0	0.056074766	0	0	0	0	0	0	0	0	0	0	0	0.015576324	0	0	0	0	0	0	0	0	0	0	0.012461059	0	0	0	0	0	0	0	0.003115265	0	0	0	0	0	0	0	0	0	0	0.003115265	0
-3915.21	Foy-468	0	0	0.665615142	0	0.075709779	0	0	0	0	0	0	0	0	0	0.015772871	0	0.009463722	0	0	0	0	0	0	0	0	0	0	0.009463722	0	0	0	0	0	0	0.006309148	0	0	0	0	0	0	0	0.009463722	0	0	0	0.003154574	0
-3924.4	Foy-469	0	0	0.493630573	0	0.159235669	0	0	0	0	0	0	0	0	0.00955414	0.025477707	0	0	0	0	0.003184713	0	0	0	0	0	0	0	0.015923567	0	0	0	0	0	0	0	0.006369427	0	0	0	0	0	0	0	0	0	0	0	0
-3933.56	Foy-470	0	0	0.534743202	0	0.096676737	0	0	0	0	0	0	0	0	0	0.006042296	0	0	0	0	0.003021148	0	0	0	0	0	0	0	0.03021148	0	0	0	0	0	0	0	0.009063444	0	0	0	0	0	0	0	0	0	0	0	0
-3951.78	Foy-471	0	0	0.64	0	0.103333333	0	0	0	0	0	0	0	0	0.003333333	0.003333333	0	0	0	0	0.006666667	0	0	0	0	0	0	0	0.01	0	0	0	0	0	0	0	0.01	0	0	0	0	0	0.003333333	0	0	0	0.013333333	0	0
-3969.88	Foy-472	0	0	0.418960245	0	0.107033639	0	0	0	0	0	0	0	0	0	0.003058104	0	0	0	0	0	0	0	0	0	0	0	0	0.006116208	0	0	0	0	0	0	0	0	0	0	0	0	0	0	0	0	0	0	0	0
-3987.84	Foy-473	0	0	0.26910299	0	0.07641196	0	0	0	0	0	0	0	0	0	0.003322259	0	0	0	0	0	0	0	0	0.006644518	0	0	0	0	0	0	0	0	0	0	0	0	0	0	0	0	0	0	0	0	0	0	0	0
-4005.68	Foy-474	0	0	0.416422287	0	0.04398827	0	0	0	0	0	0	0	0	0	0.020527859	0	0.002932551	0	0	0	0	0	0	0	0	0	0	0	0	0	0	0	0	0	0	0.002932551	0	0	0	0	0	0	0	0	0	0	0	0
-4023.39	Foy-475	0	0	0.571895425	0	0.055555556	0	0	0	0	0	0	0	0	0	0	0	0	0	0	0.003267974	0	0	0	0	0	0	0	0.006535948	0	0	0	0	0	0	0	0.006535948	0	0	0	0	0	0	0	0	0	0	0	0
-4040.98	Foy-476	0	0	0.498452012	0	0.049535604	0	0	0	0	0	0	0	0	0	0	0	0.003095975	0	0	0	0	0.00619195	0	0	0	0	0	0.012383901	0	0	0	0	0	0	0	0	0	0	0	0	0	0	0.00619195	0	0	0	0	0
-4058.44	Foy-477	0	0	0.202614379	0	0.124183007	0	0	0	0	0	0	0	0	0	0.039215686	0	0.013071895	0	0	0	0	0	0	0	0	0	0	0.016339869	0	0	0	0	0	0	0	0.013071895	0	0	0	0	0	0	0	0	0	0	0	0
-4075.78	Foy-478	0	0	0.013559322	0	0.091525424	0	0	0	0	0	0	0	0	0	0.003389831	0	0.027118644	0	0	0	0	0	0	0	0	0	0	0	0	0	0	0	0	0	0	0	0	0	0	0	0	0	0	0	0	0	0	0
-4093	Foy-479	0	0	0	0	0.085987261	0	0	0	0	0	0	0	0	0	0.006369427	0	0.060509554	0	0	0	0	0	0	0	0	0	0	0.003184713	0	0	0	0	0	0	0	0	0	0	0	0	0	0	0.006369427	0	0	0	0	0
-4110.1	Foy-480	0	0	0.073619632	0	0.150306748	0	0	0	0	0	0	0	0	0	0.006134969	0	0.064417178	0	0	0	0	0	0	0	0	0	0	0	0	0	0	0	0	0	0	0	0	0	0	0	0	0	0	0	0	0	0	0
-4127.08	Foy-481	0	0	0.102484472	0	0.347826087	0	0	0	0	0	0	0	0	0	0	0	0.049689441	0	0	0	0	0	0	0	0.00310559	0	0	0.00310559	0	0	0	0	0	0	0	0	0	0	0	0	0	0	0	0	0	0.00310559	0.00310559	0
-4143.94	Foy-482	0	0	0.029673591	0	0.243323442	0	0	0	0	0	0	0	0	0	0.002967359	0	0.097922849	0	0	0	0	0	0	0	0	0	0	0.008902077	0	0	0	0	0	0	0	0	0	0	0	0	0	0	0	0	0	0	0.005934718	0
-4160.68	Foy-483	0	0	0.217687075	0	0.289115646	0	0	0	0	0	0	0	0	0	0	0	0.051020408	0	0	0	0	0	0	0	0.003401361	0	0.003401361	0.013605442	0	0	0	0	0	0	0	0.003401361	0	0	0	0	0	0	0.003401361	0	0	0	0.006802721	0
-4177.3	Foy-484	0	0	0.333333333	0	0.14	0	0	0	0	0	0	0	0	0	0	0	0.046666667	0	0	0	0	0	0	0	0.003333333	0	0	0.006666667	0	0	0	0	0	0	0	0.003333333	0	0	0	0	0	0	0	0	0	0	0.01	0
-4193.81	Foy-485	0	0	0.317073171	0	0.192073171	0	0	0	0	0	0	0	0	0.00304878	0.00304878	0	0.015243902	0	0	0	0	0	0	0	0	0	0.00304878	0.00304878	0	0	0	0	0	0	0	0.00304878	0	0	0	0	0	0	0	0	0	0	0.00304878	0
-4210.2	Foy-486	0	0	0.110749186	0	0.270358306	0	0	0	0	0	0	0	0	0	0	0	0.058631922	0	0	0	0	0	0	0	0	0	0.003257329	0.006514658	0	0	0	0	0	0	0	0	0	0	0	0	0	0	0	0	0	0	0.006514658	0
-4226.47	Foy-487	0	0	0.036697248	0	0.146788991	0	0	0	0	0	0	0	0	0	0.003058104	0	0.04587156	0	0	0	0	0	0	0	0	0	0	0	0	0	0	0	0	0	0	0	0	0	0	0	0	0	0	0	0	0	0.003058104	0
-4242.63	Foy-488	0	0	0.223974763	0	0.104100946	0	0	0	0	0	0	0	0	0	0.006309148	0	0.018927445	0	0	0	0	0	0	0	0.006309148	0	0.003154574	0	0	0	0	0	0	0	0	0	0	0	0	0	0	0	0	0	0	0	0	0
-4258.68	Foy-489	0	0	0.334355828	0	0.101226994	0	0	0	0	0	0	0	0	0	0.009202454	0	0.015337423	0	0	0	0	0	0	0	0	0	0	0.003067485	0	0	0	0	0	0	0	0	0	0	0	0	0	0	0	0	0	0	0	0
-4274.62	Foy-490	0	0	0.387417219	0	0.089403974	0	0	0	0	0	0	0	0	0.003311258	0	0	0.006622517	0	0	0	0	0	0	0	0	0	0.003311258	0.006622517	0	0	0	0	0	0	0	0.003311258	0	0	0	0	0	0	0	0	0	0	0	0
-4290.45	Foy-491	0	0	0.612794613	0	0.026936027	0	0	0	0	0	0	0	0	0.003367003	0.003367003	0	0.003367003	0	0	0	0	0	0	0	0	0	0	0.003367003	0	0	0	0	0	0	0	0.01010101	0	0	0	0	0	0	0	0	0	0	0	0
-4306.16	Foy-492	0	0	0.580060423	0	0.045317221	0	0	0	0	0	0	0	0	0.003021148	0.009063444	0	0.009063444	0	0	0	0	0	0	0	0	0	0	0.006042296	0	0	0	0	0	0	0	0.009063444	0	0	0	0	0	0	0	0	0	0	0	0
-4321.77	Foy-493	0	0	0.597402597	0	0.090909091	0	0	0	0	0	0	0	0	0.006493506	0.003246753	0	0	0	0	0.003246753	0	0	0	0	0	0	0	0	0	0	0	0	0	0	0	0	0	0	0	0	0	0	0.00974026	0	0	0	0	0
-4337.27	Foy-494	0	0	0.534482759	0	0.086206897	0	0	0	0	0	0	0	0	0.002873563	0.002873563	0	0	0	0	0	0	0	0	0	0	0	0	0.005747126	0	0	0	0	0	0	0	0	0	0	0	0	0	0	0.002873563	0	0	0	0	0
-4352.66	Foy-495	0	0	0.325203252	0	0.078590786	0	0	0	0	0	0	0	0	0	0.021680217	0	0.013550136	0	0	0	0	0	0	0	0	0	0	0.016260163	0	0	0	0	0	0	0	0.01897019	0	0	0	0	0	0	0	0	0	0	0	0
-4367.94	Foy-496	0	0	0.071186441	0	0.115254237	0	0	0	0	0	0	0	0	0	0.006779661	0	0.020338983	0	0	0	0	0	0	0	0	0	0	0.003389831	0	0	0	0	0	0	0	0.003389831	0	0	0	0	0	0	0	0	0	0	0	0
-4383.12	Foy-497	0	0	0.009646302	0	0.077170418	0	0	0	0	0	0	0	0	0	0.003215434	0	0.022508039	0	0	0	0	0	0	0	0	0	0	0	0	0	0	0	0	0	0	0.003215434	0	0	0	0	0	0	0	0	0	0	0	0
-4398.19	Foy-498	0	0	0.015479876	0	0.07120743	0	0	0	0	0	0	0	0	0	0.003095975	0	0.030959752	0	0	0	0	0	0	0	0	0	0	0	0	0	0	0	0	0	0	0.003095975	0	0	0	0	0	0	0	0	0	0	0	0
-4413.16	Foy-499	0	0	0.051446945	0	0.077170418	0	0	0	0	0	0	0	0	0	0.003215434	0	0.028938907	0	0	0	0	0	0	0	0	0	0	0.006430868	0	0	0	0	0	0	0	0.003215434	0	0	0	0	0	0	0	0	0	0	0	0
-4428.03	Foy-500	0	0	0.02027027	0	0.016891892	0	0	0	0	0	0	0	0	0	0.013513514	0	0.030405405	0	0	0	0	0	0	0	0	0	0	0.003378378	0	0	0	0	0	0	0	0.003378378	0	0	0	0	0	0	0	0	0	0	0	0
-4442.79	Foy-501	0	0	0.010344828	0	0.15862069	0	0	0	0.003448276	0	0	0	0	0	0.006896552	0	0.034482759	0	0	0	0	0	0	0	0	0	0	0.003448276	0	0	0	0	0	0	0	0	0	0	0	0	0	0	0.003448276	0	0	0	0.003448276	0
-4457.45	Foy-502	0	0	0.013745704	0	0.154639175	0	0	0	0	0	0	0	0	0	0.006872852	0	0.134020619	0	0	0	0	0	0	0	0	0	0.003436426	0	0	0	0	0	0	0	0	0	0	0	0	0	0	0	0	0	0	0	0	0
-4472.01	Foy-503	0	0	0.003424658	0	0.030821918	0	0	0	0	0	0	0	0	0	0	0	0.219178082	0	0	0	0	0	0	0	0	0	0	0.003424658	0	0	0	0	0	0	0	0	0	0	0	0	0	0	0	0	0	0	0.003424658	0
-4486.47	Foy-504	0	0	0	0	0.148387097	0	0	0	0	0	0	0	0	0	0	0	0.161290323	0	0	0	0	0	0	0	0	0	0	0.003225806	0	0	0	0	0	0	0	0	0	0	0	0	0	0	0	0	0	0	0	0
-4500.83	Foy-505	0	0	0	0	0.190938511	0	0	0	0	0	0	0	0	0.003236246	0	0	0.097087379	0	0	0	0	0	0	0	0.003236246	0	0	0	0	0	0	0	0	0	0	0	0	0	0	0	0	0	0	0	0	0	0.003236246	0
-4515.09	Foy-506	0	0	0.006644518	0	0.259136213	0	0	0	0	0	0	0	0	0	0.016611296	0	0.073089701	0	0	0	0	0	0	0	0	0	0	0	0	0	0	0	0	0	0	0	0	0	0	0	0	0	0	0	0	0	0	0
-4522.19	Foy-507	0	0	0.016891892	0	0.216216216	0	0	0	0	0	0	0	0	0	0.010135135	0	0.040540541	0	0	0	0	0	0	0	0	0	0	0	0	0	0	0	0	0	0.003378378	0.010135135	0	0	0	0	0	0	0.003378378	0	0	0	0	0
-4529.26	Foy-508	0	0	0	0	0.10738255	0	0	0	0	0	0	0	0	0	0	0	0.036912752	0	0	0	0	0	0	0	0.003355705	0	0	0	0	0	0	0	0	0	0	0.010067114	0	0	0	0	0	0	0.003355705	0	0	0	0	0
-4543.33	Foy-509	0	0	0	0	0.059210526	0	0	0	0	0	0	0	0	0	0.003289474	0	0.180921053	0	0	0	0	0	0	0	0	0	0	0.003289474	0	0	0	0	0	0	0	0	0	0	0	0	0	0	0	0	0	0	0.006578947	0
-4557.3	Foy-510	0	0	0	0	0.061349693	0	0	0	0	0	0	0	0	0	0	0	0.134969325	0	0	0	0	0	0	0	0	0	0	0	0	0	0	0	0	0	0	0	0	0	0	0	0	0	0	0	0	0	0	0
-4571.18	Foy-511	0	0	0.013377926	0	0.073578595	0	0	0	0	0	0	0	0	0	0	0	0.08361204	0	0	0	0	0	0	0	0	0	0	0.003344482	0	0	0	0	0	0	0	0.006688963	0	0	0	0	0	0	0	0	0	0	0	0
-4584.96	Foy-512	0	0	0	0	0.076433121	0	0	0	0	0	0	0	0	0	0	0	0.089171975	0	0	0	0	0	0	0	0	0	0.003184713	0	0	0	0	0	0	0	0	0	0	0	0	0	0	0	0	0	0	0	0.003184713	0
-4598.65	Foy-513	0	0	0	0	0.03986711	0	0	0	0	0	0	0	0	0	0	0	0.176079734	0	0	0	0	0	0	0	0	0	0	0.003322259	0	0	0	0	0	0	0	0	0	0	0	0	0	0	0	0	0	0	0	0
-4612.25	Foy-514	0	0	0	0	0.006472492	0	0	0	0.012944984	0	0	0	0	0	0	0	0.184466019	0	0	0	0	0	0	0	0	0	0	0.003236246	0	0	0	0	0	0	0	0	0	0	0	0	0	0	0	0	0	0	0	0
-4625.75	Foy-515	0	0	0.002702703	0	0.054054054	0	0	0	0	0	0	0	0	0	0	0	0.091891892	0	0	0	0	0	0	0	0	0	0	0	0	0	0	0	0	0	0	0	0	0	0	0	0	0	0	0	0	0	0.002702703	0
-4639.16	Foy-516	0	0	0	0	0.067741935	0	0	0	0	0	0	0	0	0	0	0	0.090322581	0	0	0	0	0	0	0	0	0	0	0.006451613	0	0	0	0	0	0	0	0	0	0	0	0	0	0	0	0	0	0	0.016129032	0
-4652.49	Foy-517	0	0	0	0	0.091772152	0	0	0	0	0	0	0	0	0	0	0	0.085443038	0	0	0	0	0	0	0	0	0	0.003164557	0	0	0	0	0	0	0	0	0	0	0	0	0	0	0	0.003164557	0	0	0	0.009493671	0
-4665.72	Foy-518	0	0	0.003278689	0	0.170491803	0	0	0	0	0	0	0	0	0	0.016393443	0	0.06557377	0	0	0	0	0	0	0	0	0	0	0	0	0	0	0	0	0	0	0	0	0	0	0	0	0	0	0	0	0	0.009836066	0
-4678.87	Foy-519	0	0	0.00308642	0	0.108024691	0	0	0	0	0	0	0	0	0	0.009259259	0	0.061728395	0	0	0	0	0	0	0	0.00308642	0	0	0.00308642	0	0	0	0	0	0	0	0.012345679	0	0	0	0	0	0	0	0	0	0	0	0
-4691.92	Foy-520	0.009966777	0	0	0	0.079734219	0	0	0	0	0	0	0	0	0	0.003322259	0	0.026578073	0.003322259	0	0	0	0	0	0	0	0	0	0	0	0	0	0	0	0	0	0.003322259	0	0	0	0	0	0	0	0	0	0	0.006644518	0
-4704.89	Foy-521	0	0	0.052307692	0	0.206153846	0	0	0	0	0	0	0	0	0	0.009230769	0	0.006153846	0	0	0	0	0	0	0	0.003076923	0	0	0.006153846	0	0	0	0	0.003076923	0	0	0.009230769	0	0	0	0	0	0	0.003076923	0	0	0.006153846	0.015384615	0
-4717.78	Foy-522	0	0	0.006329114	0	0.037974684	0	0	0	0	0	0	0	0	0	0.006329114	0	0.120253165	0	0	0	0	0	0	0	0	0	0	0	0	0	0	0	0	0	0	0	0	0	0	0	0	0	0.003164557	0	0	0	0.003164557	0
-4730.57	Foy-523	0	0	0.00619195	0	0.07120743	0	0	0	0	0	0	0	0	0	0.00619195	0	0.06501548	0	0	0	0	0	0	0	0	0	0	0.009287926	0	0	0	0	0	0	0	0	0	0	0	0	0	0	0	0	0	0	0.003095975	0
-4743.29	Foy-524	0	0	0	0	0.165242165	0	0	0	0	0	0	0	0	0	0	0	0.054131054	0	0	0	0	0	0	0	0	0	0	0	0	0	0	0	0	0	0	0.002849003	0	0	0	0	0	0	0	0	0	0	0	0
-4755.92	Foy-525	0	0	0	0	0.241176471	0	0	0	0	0	0	0	0	0	0.002941176	0	0.026470588	0	0	0	0	0	0	0	0	0	0	0	0	0	0	0	0	0	0	0	0	0	0	0	0	0	0	0	0	0	0	0
-4768.46	Foy-526	0	0	0.003236246	0	0.165048544	0	0	0	0.003236246	0	0	0	0	0	0	0	0.051779935	0.003236246	0	0	0	0	0	0	0	0	0	0.003236246	0	0	0	0	0	0	0	0.009708738	0	0	0	0	0	0	0	0	0	0	0	0
-4780.92	Foy-527	0	0	0.003095975	0	0.191950464	0	0	0	0	0	0	0	0	0	0.003095975	0	0.030959752	0	0	0	0	0	0	0	0	0	0	0	0	0	0	0	0.003095975	0	0	0	0	0	0	0	0	0	0	0	0	0	0.00619195	0
-4793.3	Foy-528	0	0	0.029315961	0	0.166123779	0	0	0	0	0	0	0	0	0	0.013029316	0	0.003257329	0	0	0	0	0	0	0	0	0	0.003257329	0.006514658	0	0	0	0	0	0	0	0	0	0	0	0	0	0	0	0	0	0	0	0
-4805.6	Foy-529	0	0	0.149659864	0	0.217687075	0	0	0	0	0	0	0	0	0	0.013605442	0	0.006802721	0	0	0	0	0	0	0	0	0	0	0.017006803	0	0	0	0	0	0	0	0.006802721	0	0	0	0	0	0	0.003401361	0	0	0	0	0
-4817.82	Foy-530	0	0	0.395424837	0	0.27124183	0	0	0	0	0	0	0	0	0	0.006535948	0	0	0	0	0	0	0	0	0	0	0	0	0.013071895	0	0	0	0	0	0	0	0.013071895	0	0	0	0	0	0	0	0	0	0.006535948	0.003267974	0
-4829.96	Foy-531	0	0	0.635761589	0	0.145695364	0	0	0	0	0	0	0	0	0.006622517	0.006622517	0	0	0	0	0	0	0	0	0	0	0	0	0.009933775	0	0	0	0	0	0	0	0.009933775	0	0	0	0	0	0	0.003311258	0	0	0.006622517	0	0
-4842.02	Foy-532	0	0	0.059375	0	0.159375	0	0	0	0	0	0	0	0	0	0	0	0.059375	0	0	0	0	0	0	0	0	0	0	0.003125	0	0	0	0	0	0	0	0	0	0	0	0	0	0	0	0	0	0	0.003125	0
-4854	Foy-533	0	0	0.006097561	0	0.170731707	0	0	0	0	0	0	0	0	0	0	0	0.030487805	0	0	0	0	0	0	0	0	0	0	0	0	0	0	0	0	0	0	0	0	0	0	0	0	0	0	0	0	0	0.00304878	0
-4865.9	Foy-534	0	0	0.013071895	0	0.388888889	0	0	0	0	0	0	0	0	0	0	0	0.026143791	0	0	0	0	0	0	0	0	0	0.003267974	0.006535948	0	0	0	0	0	0	0	0.003267974	0	0	0	0	0	0	0	0	0	0	0	0
-4877.73	Foy-535	0	0	0.063758389	0	0.352348993	0	0	0.003355705	0	0	0	0	0	0	0.006711409	0	0.003355705	0	0	0	0	0	0	0	0.003355705	0	0	0.010067114	0	0	0	0	0	0	0	0.003355705	0	0	0	0	0	0	0	0	0	0	0	0
-4889.48	Foy-536	0	0	0.08496732	0	0.477124183	0	0	0	0	0	0	0	0	0	0	0	0.006535948	0	0	0	0	0	0	0	0	0	0	0	0	0	0	0	0	0	0	0	0	0	0	0	0	0	0	0	0	0	0.003267974	0
-4901.15	Foy-537	0	0	0.029032258	0	0.464516129	0	0	0	0	0	0	0	0	0	0.006451613	0	0.006451613	0	0	0	0	0	0	0	0	0	0	0.003225806	0	0	0	0	0	0	0	0	0	0	0	0	0	0	0	0	0	0	0	0
-4912.75	Foy-538	0	0	0.358730159	0	0.241269841	0	0	0	0	0	0	0	0	0	0.006349206	0	0	0	0	0	0	0	0	0	0	0	0.003174603	0.015873016	0	0	0	0	0	0	0	0.006349206	0	0	0	0	0	0	0	0	0	0	0	0
-4924.28	Foy-539	0	0	0.06514658	0	0.087947883	0	0	0	0	0	0	0	0	0	0.022801303	0	0.006514658	0	0	0	0	0	0	0	0.003257329	0	0	0.009771987	0	0	0	0	0	0	0	0.019543974	0	0	0	0	0	0	0.003257329	0	0	0	0	0
-4935.73	Foy-540	0	0	0.048859935	0	0.631921824	0	0	0	0	0	0	0	0	0	0	0	0.022801303	0	0	0	0	0	0	0	0.003257329	0	0	0.003257329	0	0	0	0	0	0	0	0	0	0	0	0	0	0	0	0	0	0	0	0
-4947.11	Foy-541	0	0	0.01497006	0	0.263473054	0	0	0	0	0	0	0	0	0	0	0	0.101796407	0	0	0	0	0	0	0	0	0	0	0.008982036	0	0	0	0	0	0	0	0	0	0	0	0	0	0	0	0	0	0	0	0
-4958.42	Foy-542	0	0	0	0	0.142384106	0	0	0	0	0	0	0	0	0	0	0	0.089403974	0	0	0	0	0	0	0	0	0	0.003311258	0.013245033	0	0	0	0	0	0	0	0	0	0	0	0	0	0	0	0	0	0	0	0
-4969.66	Foy-543	0	0	0.006097561	0	0.100609756	0	0	0	0	0	0	0	0	0	0	0	0.082317073	0	0	0	0	0	0	0	0	0	0	0.00304878	0	0	0	0	0	0	0	0	0	0	0	0	0	0	0	0	0	0	0	0
-4980.82	Foy-544	0	0	0.003289474	0	0.246710526	0	0	0	0	0	0	0	0	0	0	0	0.009868421	0	0	0	0	0	0	0	0	0	0	0.003289474	0	0	0	0	0	0	0	0	0	0	0	0	0	0	0	0	0	0	0	0
-4991.92	Foy-545	0	0	0.605590062	0	0.121118012	0	0	0	0	0	0	0	0	0	0.00931677	0	0	0	0	0	0	0	0	0	0	0	0	0.00310559	0	0	0	0	0	0	0	0	0	0	0	0	0	0	0	0	0	0	0	0
-5002.95	Foy-546	0	0	0.735465116	0	0.01744186	0	0	0	0	0	0	0.005813953	0	0.005813953	0.005813953	0	0	0	0	0	0	0	0	0	0	0	0	0.023255814	0	0	0	0	0	0	0	0.002906977	0	0	0	0	0	0	0	0	0	0	0	0
-5013.9	Foy-547	0	0	0.578778135	0	0.035369775	0	0	0	0	0	0	0	0	0.003215434	0.009646302	0	0	0	0	0	0	0	0	0	0	0	0	0.009646302	0	0	0	0	0	0	0	0.006430868	0	0	0	0	0	0	0	0	0	0	0	0
-5024.79	Foy-548	0	0	0.25974026	0	0.003246753	0	0	0	0	0	0	0	0	0	0.016233766	0	0	0	0	0	0	0	0	0	0	0	0	0.003246753	0	0	0	0	0	0	0	0.003246753	0	0	0	0	0	0	0	0	0	0	0	0
-5035.62	Foy-549	0	0	0.587859425	0	0.025559105	0	0	0	0	0	0	0	0	0	0.009584665	0	0	0	0	0	0	0	0	0	0.003194888	0	0	0.006389776	0	0	0	0	0	0	0	0.006389776	0	0	0	0	0	0	0	0	0	0	0.003194888	0
-5046.37	Foy-550	0	0	0.556737589	0	0.04964539	0	0	0	0	0	0	0	0	0	0.003546099	0	0.007092199	0	0	0	0	0	0	0	0	0	0	0	0	0	0	0	0	0	0	0.010638298	0	0	0	0	0	0	0	0	0	0	0	0
-5057.06	Foy-551	0	0	0.55	0	0.1375	0	0	0	0	0	0	0	0	0	0.00625	0	0.003125	0	0	0	0	0	0	0	0	0	0	0.021875	0	0	0	0	0	0	0	0.015625	0	0	0	0	0	0	0	0	0	0.003125	0	0
-5067.69	Foy-552	0	0	0.042207792	0	0.175324675	0	0	0	0	0	0	0	0	0	0.003246753	0	0.116883117	0	0	0	0	0	0	0	0	0	0	0.003246753	0	0	0	0	0	0	0.006493506	0	0	0	0	0	0	0	0	0	0	0	0	0
-5078.25	Foy-553	0	0	0	0	0.011627907	0	0	0	0	0	0	0	0	0	0	0	0.255813953	0	0	0	0	0	0	0	0.011627907	0	0	0	0	0	0	0	0	0	0	0	0	0	0	0	0	0	0	0	0	0	0	0
-5088.74	Foy-554	0	0	0	0	0	0	0	0	0	0	0	0	0	0	0	0	0.652173913	0	0	0	0	0	0	0	0	0	0	0	0	0	0	0	0	0	0	0	0	0	0	0	0	0	0	0	0	0	0	0
-5099.18	Foy-555	0	0	0.019736842	0	0.075657895	0	0	0	0	0	0	0	0	0	0	0	0.065789474	0	0	0	0	0	0	0	0.003289474	0	0	0.016447368	0	0	0	0	0	0	0	0	0	0	0	0	0	0	0	0	0	0	0.003289474	0
-5109.55	Foy-556	0	0	0.223880597	0	0.095522388	0	0	0	0	0	0	0	0	0	0	0	0	0	0	0	0	0	0	0	0.002985075	0	0	0.011940299	0	0	0	0	0	0	0	0	0	0	0	0	0	0	0	0	0	0	0.002985075	0
-5119.86	Foy-557	0	0	0.152542373	0	0.047457627	0	0	0	0	0	0	0	0	0	0	0	0.010169492	0	0	0	0	0	0	0	0.003389831	0	0.003389831	0	0	0	0	0	0	0	0	0	0	0	0	0	0	0	0	0	0	0	0	0
-5130.1	Foy-558	0	0	0.334448161	0	0.046822742	0	0	0	0	0	0	0	0	0	0.010033445	0	0.006688963	0	0	0	0	0	0	0	0	0	0	0.003344482	0	0	0	0	0	0	0	0	0	0	0	0	0	0	0	0	0	0	0	0
-5140.29	Foy-559	0	0	0.704626335	0	0.046263345	0	0	0	0	0	0	0	0	0	0	0	0	0	0	0	0	0	0	0	0	0	0	0.010676157	0	0	0	0	0	0	0	0.003558719	0	0	0	0	0	0	0	0	0	0	0	0
-5150.41	Foy-560	0	0	0.723404255	0	0.003546099	0	0	0	0	0	0	0	0	0.010638298	0	0	0	0	0	0	0	0	0	0	0	0	0	0.024822695	0	0	0	0	0	0	0	0	0	0	0	0	0	0	0	0	0	0	0	0
-5160.48	Foy-561	0	0	0.586705202	0	0.034682081	0	0	0	0	0	0	0	0	0.005780347	0.011560694	0	0	0	0	0	0	0	0	0	0	0	0	0.023121387	0	0	0	0	0	0	0.002890173	0.005780347	0	0	0	0	0	0	0	0	0	0	0.002890173	0
-5170.49	Foy-562	0	0	0.612903226	0	0.025806452	0	0	0	0	0	0	0	0	0.025806452	0.006451613	0	0	0	0	0	0	0	0	0	0	0	0	0.019354839	0	0	0	0	0	0	0.006451613	0	0	0	0	0	0	0	0	0	0	0	0	0
-5180.44	Foy-563	0	0	0.484177215	0	0.161392405	0	0	0	0	0	0	0	0	0.006329114	0.012658228	0	0	0	0	0	0	0	0	0.003164557	0	0	0	0.006329114	0	0	0	0	0.006329114	0	0.003164557	0.012658228	0	0	0	0	0	0	0.003164557	0	0	0	0	0
-5190.33	Foy-564	0	0	0.284210526	0	0.392982456	0	0	0	0	0	0	0	0	0	0	0	0.007017544	0	0	0	0	0	0	0	0	0	0	0	0	0	0	0	0	0	0	0	0	0	0	0	0	0	0	0	0	0	0	0
-5200.16	Foy-565	0	0	0.0625	0	0.20703125	0	0	0	0	0	0	0	0	0	0.01953125	0	0.046875	0	0	0	0	0	0	0	0	0	0	0.00390625	0	0	0	0	0	0	0	0.00390625	0	0	0	0	0	0	0	0	0	0	0	0
-5209.94	Foy-566	0	0	0.040625	0	0.10625	0	0	0	0	0	0	0.003125	0	0	0.00625	0	0.03125	0	0	0	0	0	0	0	0	0	0	0.009375	0	0	0	0	0	0	0	0	0	0	0	0	0	0	0.003125	0	0	0	0.003125	0
-5219.66	Foy-567	0	0	0.027777778	0	0.020833333	0	0	0	0	0	0	0	0	0	0.003472222	0	0.017361111	0	0	0	0	0	0	0	0	0	0	0.003472222	0	0	0	0	0	0	0.003472222	0.010416667	0	0	0	0	0	0	0	0	0	0	0	0
-5229.33	Foy-568	0	0	0.022801303	0	0.006514658	0	0	0	0	0	0	0	0	0	0.006514658	0	0.048859935	0	0	0	0	0	0	0	0	0	0	0.003257329	0	0	0	0	0	0	0.003257329	0	0	0	0	0	0	0	0	0	0	0	0.006514658	0
-5238.94	Foy-569	0	0	0.02173913	0	0	0	0	0	0	0	0	0	0	0	0.010869565	0	0.282608696	0	0	0	0	0	0	0	0	0	0	0	0	0	0	0	0	0	0	0	0	0	0	0	0	0	0	0	0	0	0	0
-5248.5	Foy-570	0	0	0.016447368	0	0.016447368	0	0	0	0	0	0	0	0	0	0	0	0.049342105	0	0	0	0	0	0	0	0	0	0	0.016447368	0	0	0	0	0	0	0	0.003289474	0	0	0	0	0	0	0	0	0	0	0	0
-5262.73	Foy-571	0	0	0.020618557	0	0.079037801	0	0	0	0	0	0	0	0	0	0.003436426	0	0.020618557	0	0	0	0	0	0	0	0	0	0	0	0	0	0	0	0.003436426	0	0	0	0	0	0	0	0	0	0	0	0	0	0	0
-5276.85	Foy-572	0	0	0.167808219	0	0.023972603	0	0	0	0	0	0	0	0	0	0.010273973	0	0.003424658	0.003424658	0	0	0	0	0	0	0	0	0	0.010273973	0	0	0	0	0	0	0	0	0	0	0	0	0	0	0	0	0	0	0.003424658	0
-5286.2	Foy-573	0	0	0.63963964	0	0.012012012	0	0	0	0	0	0	0	0	0	0.009009009	0	0	0.003003003	0	0	0	0	0	0	0	0	0	0.006006006	0	0	0	0	0	0	0	0	0	0	0	0	0	0	0	0	0	0	0.003003003	0
-5295.49	Foy-574	0	0	0.624223602	0	0.046583851	0	0	0	0	0	0	0	0	0.00310559	0.00931677	0	0	0	0	0	0	0	0	0	0	0	0	0.01242236	0	0	0	0	0	0	0	0.01242236	0	0	0	0	0	0	0	0	0	0.00310559	0	0
-5304.74	Foy-575	0	0	0.089783282	0	0.055727554	0	0	0	0	0	0	0	0	0	0	0	0.030959752	0	0	0	0	0	0	0	0	0	0	0.009287926	0	0	0	0	0	0	0	0.015479876	0	0	0	0	0	0	0	0	0	0	0	0
-5318.51	Foy-576	0	0	0.048929664	0	0.012232416	0	0	0	0	0	0	0	0	0	0.003058104	0	0.064220183	0	0	0	0	0	0	0	0.006116208	0	0	0	0	0	0	0	0	0	0	0.003058104	0	0	0	0	0	0	0	0	0	0	0	0
-5332.17	Foy-577	0	0	0.143312102	0	0.041401274	0	0	0	0	0	0	0	0	0	0	0	0.089171975	0	0	0	0	0	0	0	0	0	0	0.003184713	0	0	0	0	0	0	0	0.006369427	0	0	0	0	0	0	0	0	0	0.003184713	0.003184713	0
-5341.22	Foy-578	0	0	0.136363636	0	0.022727273	0	0	0	0	0	0	0	0	0	0.045454545	0	0.363636364	0	0	0	0	0	0	0	0	0	0	0	0	0	0	0	0	0	0	0.022727273	0	0	0	0	0	0	0	0	0	0	0	0
-5354.7	Foy-579	0	0	0.32173913	0	0.026086957	0	0	0	0	0	0	0	0	0.008695652	0.008695652	0	0.304347826	0	0	0	0	0	0	0	0	0	0	0.008695652	0	0	0	0	0	0	0	0	0	0	0	0	0	0	0	0	0	0	0	0
-5359.17	Foy-580	0	0	0.316666667	0	0.016666667	0	0	0	0	0	0	0	0	0	0	0	0.433333333	0	0	0	0	0	0	0	0	0	0	0	0	0	0	0	0	0	0	0	0	0	0	0	0	0	0	0	0	0	0	0
-5372.51	Foy-581	0	0	0.331189711	0	0.051446945	0	0	0	0	0	0	0	0	0	0.003215434	0	0.163987138	0	0	0	0	0	0	0	0	0	0	0.006430868	0	0	0	0	0	0	0	0.009646302	0	0	0	0	0	0	0	0	0	0.003215434	0	0
-5385.75	Foy-582	0	0	0.006557377	0	0.029508197	0	0	0	0	0	0	0	0	0	0	0	0.118032787	0	0	0	0	0	0	0	0	0	0	0.006557377	0	0	0	0	0	0	0	0	0	0	0	0	0	0	0	0	0	0	0	0
-5394.52	Foy-583	0	0	0.022801303	0	0.055374593	0	0	0	0	0	0	0	0	0	0	0	0.055374593	0	0	0	0	0	0	0	0.006514658	0	0	0	0	0	0	0	0	0	0	0.003257329	0	0	0	0	0	0	0	0	0	0	0.003257329	0
-5403.24	Foy-584	0	0	0.116352201	0	0.018867925	0	0	0	0	0	0	0	0	0	0.012578616	0	0.166666667	0	0	0	0	0	0	0	0.003144654	0	0	0	0	0	0	0	0	0	0	0	0	0	0	0	0	0	0	0	0	0	0	0
-5407.59	Foy-585	0	0	0.118012422	0	0.01863354	0	0	0	0	0	0	0	0	0	0	0	0.062111801	0	0	0	0	0	0	0	0.00621118	0	0	0	0	0	0	0	0	0	0	0.00310559	0	0	0	0	0	0	0	0	0	0	0.00621118	0
-5411.93	Foy-586	0	0	0.415335463	0	0.054313099	0	0	0	0	0	0	0	0	0.009584665	0.003194888	0	0.118210863	0	0	0	0	0	0	0	0	0	0	0	0	0	0	0	0	0	0.003194888	0.003194888	0	0	0	0	0	0	0	0	0	0.006389776	0.006389776	0
-5420.56	Foy-587	0	0	0.020648968	0	0.020648968	0	0	0	0	0	0	0	0	0	0.002949853	0	0.044247788	0	0	0	0	0	0	0	0	0	0	0	0	0	0	0	0	0	0	0	0	0	0	0	0	0	0	0	0	0	0	0
-5424.86	Foy-588	0	0	0.302839117	0	0.028391167	0	0	0	0	0	0	0	0	0	0	0	0.009463722	0	0	0	0	0	0	0.003154574	0.003154574	0	0	0	0	0	0	0	0.003154574	0	0	0.003154574	0	0	0	0	0	0	0	0	0	0.003154574	0	0
-5429.16	Foy-589	0	0	0.137820513	0	0.025641026	0	0	0	0	0	0	0	0	0	0.003205128	0	0.025641026	0	0	0	0	0	0	0	0.006410256	0	0	0.006410256	0	0	0	0	0	0	0	0.003205128	0	0	0	0	0	0	0	0	0	0	0	0
-5437.71	Foy-590	0	0	0.037735849	0	0	0	0	0	0	0	0	0	0	0	0	0	0.08490566	0	0	0	0	0	0	0	0.003144654	0	0	0	0	0	0	0	0	0	0	0	0	0	0	0	0	0	0	0	0	0	0	0
-5446.22	Foy-591	0	0	0.003115265	0	0	0	0	0	0	0	0	0	0	0	0	0	0.133956386	0	0	0	0	0	0	0	0	0	0	0.00623053	0	0	0	0	0	0	0	0	0	0	0	0	0	0	0	0	0	0	0.003115265	0
-5454.68	Foy-592	0	0	0	0	0	0	0	0	0	0	0	0	0	0	0	0	0.01320132	0	0	0	0	0	0	0	0	0	0	0.00990099	0	0	0	0	0	0	0	0	0	0	0	0	0	0	0	0	0	0	0	0
-5463.11	Foy-593	0	0	0	0	0.003039514	0	0	0	0.003039514	0	0	0	0	0	0.003039514	0	0.021276596	0	0	0	0	0	0	0	0.003039514	0	0	0.006079027	0	0	0	0	0	0	0	0.003039514	0	0	0	0	0	0	0.006079027	0	0	0	0.003039514	0
-5471.5	Foy-594	0	0	0.002985075	0	0.008955224	0	0	0	0	0	0	0	0	0	0	0	0.07761194	0	0	0	0	0	0	0	0	0	0	0.002985075	0	0	0	0	0	0	0	0	0	0	0	0	0	0	0	0	0	0	0	0
-5479.84	Foy-595	0	0	0.003095975	0	0.015479876	0	0	0	0	0	0	0	0	0	0	0	0.086687307	0	0	0	0	0	0	0	0	0	0.003095975	0	0	0	0	0	0	0	0	0	0	0	0	0	0	0	0	0	0	0	0	0
-5488.15	Foy-596	0	0	0.025396825	0	0.073015873	0	0	0	0.003174603	0	0	0	0	0.003174603	0.003174603	0	0.003174603	0	0	0	0	0	0	0	0	0	0.006349206	0.003174603	0	0	0	0	0.003174603	0	0	0	0	0	0	0	0	0	0	0	0	0	0.003174603	0
-5496.42	Foy-597	0	0	0.214285714	0	0.037142857	0	0	0	0	0	0	0	0	0	0.008571429	0	0.005714286	0	0	0	0	0	0	0	0.002857143	0	0	0.005714286	0	0	0	0	0	0	0	0	0	0	0	0	0	0	0	0	0	0	0	0
-5504.65	Foy-598	0	0	0.506666667	0	0	0	0	0	0	0	0	0	0	0	0	0	0	0	0	0	0	0	0	0	0	0	0	0	0	0	0	0	0	0	0	0	0	0	0	0	0	0	0.006666667	0	0	0	0	0
-5512.84	Foy-599	0	0	0.7	0	0.01	0	0	0	0	0	0	0	0	0	0.003333333	0	0.01	0	0	0	0	0	0	0	0.003333333	0	0	0	0	0	0	0	0	0	0	0.003333333	0	0	0	0	0	0	0.003333333	0	0	0	0.006666667	0
-5521	Foy-600	0	0	0.01980198	0	0.00990099	0	0	0	0	0	0	0	0	0	0	0	0.125412541	0	0	0	0	0	0	0	0	0	0	0	0	0	0	0	0	0	0	0	0	0	0	0	0	0	0	0	0	0	0	0
-5529.11	Foy-601	0	0	0.061889251	0	0.03257329	0	0	0	0	0	0	0	0	0	0	0	0.029315961	0	0	0	0	0	0	0	0	0	0	0.016286645	0	0	0	0	0	0	0	0	0	0	0	0	0	0	0	0	0	0	0.003257329	0
-5537.2	Foy-602	0	0	0.039755352	0	0.021406728	0	0	0	0	0	0	0	0	0	0.009174312	0	0.03058104	0	0	0	0	0	0	0	0	0	0	0.006116208	0	0	0	0	0.006116208	0	0.003058104	0	0	0	0	0	0	0	0	0	0	0	0.006116208	0
-5545.24	Foy-603	0	0	0.084639498	0	0.003134796	0	0	0	0	0	0	0	0	0	0.003134796	0	0.031347962	0	0	0	0	0	0	0	0	0	0	0	0	0	0	0	0	0	0.003134796	0	0	0	0	0	0	0	0	0	0	0	0	0
-5553.25	Foy-604	0	0	0.37654321	0	0.012345679	0	0	0	0	0	0	0	0	0	0.00308642	0.00308642	0.012345679	0	0	0	0	0	0	0	0	0	0	0	0	0	0	0	0.00308642	0	0	0	0	0	0	0	0	0	0	0	0	0	0	0
-5561.23	Foy-605	0	0	0.325153374	0	0.015337423	0	0	0	0	0	0	0	0	0	0.015337423	0	0.006134969	0	0	0	0	0	0	0	0	0	0	0.012269939	0	0	0	0	0	0	0.003067485	0.009202454	0	0	0	0	0	0	0	0	0	0	0.003067485	0
-5569.17	Foy-606	0	0	0.012903226	0	0.064516129	0	0	0	0	0	0	0	0	0	0.012903226	0	0	0	0	0	0	0	0	0	0.006451613	0	0	0	0	0	0	0	0	0	0	0	0	0	0	0	0	0	0	0	0	0	0.003225806	0
-5577.07	Foy-607	0	0	0	0	0.041800643	0	0	0	0	0	0	0	0	0	0.003215434	0.006430868	0.006430868	0	0	0	0	0	0	0	0	0	0	0.003215434	0	0	0	0	0	0	0	0	0	0	0	0	0	0	0.006430868	0	0	0	0.003215434	0
-5584.94	Foy-608	0	0	0	0	0.005494505	0	0	0	0	0	0	0	0	0	0.010989011	0	0.038461538	0	0	0	0	0	0	0	0	0	0	0	0	0	0	0	0	0	0	0	0	0	0	0	0	0	0.005494505	0	0	0	0	0
-5592.78	Foy-609	0	0	0	0	0.006711409	0	0	0	0	0	0	0	0	0	0	0.003355705	0.167785235	0	0	0	0	0	0	0	0.003355705	0	0	0	0	0	0	0	0	0	0	0	0	0	0	0	0	0	0	0	0	0	0	0
-5600.59	Foy-610	0	0	0	0	0	0	0	0	0	0	0	0	0	0	0	0	0.223880597	0	0	0	0	0	0	0	0.014925373	0	0	0	0	0	0	0	0	0	0	0	0	0	0	0	0	0	0	0	0	0	0	0
-5608.37	Foy-611	0	0	0	0	0	0	0	0	0	0	0	0	0	0	0	0	0.140495868	0	0	0	0	0	0	0	0	0	0	0	0	0	0	0	0	0	0	0	0	0	0	0	0	0	0	0	0	0	0	0
-5616.11	Foy-612	0	0	0	0	0.006329114	0	0	0	0	0	0	0	0	0	0.003164557	0	0.050632911	0	0	0	0	0	0	0	0	0	0	0.003164557	0	0	0	0	0	0	0	0	0	0	0	0	0	0	0	0	0	0	0.003164557	0
-5627.66	Foy-613	0	0	0	0	0.048929664	0	0	0	0.003058104	0	0	0	0	0	0.009174312	0	0.012232416	0	0	0	0	0	0.003058104	0	0	0	0	0.012232416	0	0	0	0	0	0	0	0	0	0	0	0	0	0	0.006116208	0	0	0	0.003058104	0
-5631.5	Foy-614	0	0	0	0	0.036585366	0	0	0.00304878	0	0	0	0	0	0	0.006097561	0.009146341	0.033536585	0	0	0	0	0	0	0	0	0	0	0	0	0	0	0	0	0	0	0	0	0.00304878	0	0	0	0	0.00304878	0	0	0	0.00304878	0
-5635.33	Foy-615	0	0	0	0	0.018461538	0	0	0.003076923	0	0	0	0	0	0	0.015384615	0	0	0	0	0	0	0	0	0	0	0	0.003076923	0.003076923	0	0	0	0	0	0	0	0	0	0	0	0	0	0	0.003076923	0	0	0	0.003076923	0
-5639.15	Foy-616	0	0	0	0	0.061093248	0	0	0	0	0	0	0	0	0.003215434	0.009646302	0	0.006430868	0	0	0	0	0	0	0	0	0	0.003215434	0.01607717	0	0	0	0	0	0	0	0.003215434	0	0	0	0	0	0	0.003215434	0	0	0.003215434	0	0
-5646.77	Foy-617	0	0	0.003115265	0	0.00623053	0	0	0	0	0	0	0	0	0	0.003115265	0.009345794	0.015576324	0.003115265	0	0	0	0	0	0	0	0	0	0.003115265	0	0	0	0	0	0	0	0.003115265	0	0	0	0	0	0	0.003115265	0	0	0	0.003115265	0
-5654.36	Foy-618	0	0	0	0	0.027607362	0	0	0	0.003067485	0	0	0	0	0	0	0.006134969	0.006134969	0	0	0	0	0	0	0	0.012269939	0	0	0.003067485	0	0	0	0	0	0	0	0	0	0	0	0	0	0	0.003067485	0	0	0	0	0
-5661.92	Foy-619	0	0	0.155629139	0	0.013245033	0	0	0	0	0	0	0	0	0	0.01986755	0	0.009933775	0	0	0	0	0	0	0	0	0	0	0.006622517	0	0	0	0	0	0	0	0.003311258	0	0	0	0	0	0	0.003311258	0	0	0	0.003311258	0
-5669.46	Foy-620	0	0	0.408668731	0	0.043343653	0	0	0	0	0	0	0	0	0	0.00619195	0	0.015479876	0	0	0	0	0	0	0	0.003095975	0	0	0.00619195	0	0	0	0	0	0	0	0	0	0	0	0	0	0	0.012383901	0	0	0	0.003095975	0
-5676.96	Foy-621	0	0	0.38585209	0	0.08681672	0	0	0	0	0	0.003215434	0	0	0	0.012861736	0	0	0	0	0	0	0	0	0	0	0	0.003215434	0.01607717	0	0	0	0	0	0	0	0	0	0	0	0	0	0	0.003215434	0	0	0	0	0
-5684.44	Foy-622	0	0	0.373417722	0	0.10443038	0	0	0	0	0	0	0	0	0	0.006329114	0	0.009493671	0	0	0	0	0	0	0	0	0	0	0.009493671	0	0	0	0	0	0	0	0	0	0	0	0	0	0	0.006329114	0	0	0	0	0
-5691.89	Foy-623	0	0	0.508361204	0	0.050167224	0	0	0	0	0	0	0	0	0	0	0	0.006688963	0	0	0	0	0	0	0	0.003344482	0	0	0.013377926	0	0	0	0	0	0	0	0	0	0	0	0	0	0	0.003344482	0	0	0	0	0
-5699.31	Foy-624	0	0	0.535502959	0	0.076923077	0	0	0	0	0	0	0	0	0	0.020710059	0	0	0	0	0	0	0	0	0	0	0	0	0.00887574	0	0	0	0	0	0	0	0	0	0.00591716	0	0	0	0	0	0	0	0	0	0
-5706.71	Foy-625	0	0	0.536585366	0	0.054878049	0	0	0	0	0	0	0	0	0.009146341	0.021341463	0	0	0	0	0	0	0	0	0	0	0	0	0.00304878	0	0	0	0	0	0	0	0.009146341	0	0.012195122	0	0	0	0	0.00304878	0	0	0	0.00304878	0
-5714.08	Foy-626	0	0	0.477203647	0	0.127659574	0	0	0	0	0	0	0	0	0.015197568	0.012158055	0	0	0	0	0	0	0	0	0	0	0	0.003039514	0.015197568	0	0	0	0	0	0	0	0	0	0	0	0	0	0	0	0	0	0	0	0
-5721.42	Foy-627	0	0	0.43148688	0	0.093294461	0	0	0.002915452	0	0	0	0	0	0.014577259	0.020408163	0	0	0	0	0	0	0	0	0	0.005830904	0	0	0.037900875	0	0	0	0	0	0	0	0.005830904	0	0	0	0	0	0	0	0	0	0	0.002915452	0
-5728.74	Foy-628	0	0	0.372611465	0	0.108280255	0	0	0	0	0	0	0	0	0	0.00955414	0	0	0	0	0	0	0	0	0	0	0	0	0.02866242	0	0	0	0	0	0	0	0.003184713	0	0	0	0	0	0	0.003184713	0	0	0.003184713	0.003184713	0
-5736.04	Foy-629	0	0	0.038997214	0	0.314763231	0	0	0	0	0	0	0	0	0	0.005571031	0	0.013927577	0	0	0	0	0	0	0	0	0	0.005571031	0.008356546	0	0	0	0	0	0	0	0.002785515	0	0	0	0	0	0	0.008356546	0	0	0	0	0
-5746.93	Foy-630	0	0	0.006578947	0	0.016447368	0	0	0	0	0	0	0	0	0	0.009868421	0	0.029605263	0	0	0	0	0	0	0	0	0	0	0	0.003289474	0	0	0	0	0	0	0.006578947	0	0	0	0	0	0	0.003289474	0	0	0	0	0
-5757.77	Foy-631	0	0	0	0	0.056856187	0	0	0	0.003344482	0	0	0	0	0	0.003344482	0	0.073578595	0.003344482	0	0	0	0	0	0	0	0	0	0.013377926	0	0	0	0	0	0	0	0	0	0	0	0	0	0	0.003344482	0	0	0	0.003344482	0
-5764.97	Foy-632	0	0	0	0	0.034482759	0	0	0	0	0	0	0	0	0	0.003134796	0	0.034482759	0	0	0	0	0	0	0	0	0	0	0.006269592	0	0	0	0	0	0	0	0	0	0	0	0	0	0	0.006269592	0	0	0	0.003134796	0
-5772.15	Foy-633	0	0	0	0	0.009202454	0	0	0	0	0	0	0	0	0	0.006134969	0	0.110429448	0	0	0	0	0	0	0	0	0	0	0.006134969	0	0	0	0	0	0	0	0	0	0	0	0	0	0	0.003067485	0	0	0	0.018404908	0
-5779.3	Foy-634	0	0	0	0	0.01980198	0	0	0	0	0	0	0	0	0	0	0	0.04950495	0	0	0	0	0	0	0	0	0	0.00330033	0.00660066	0	0	0	0	0	0	0	0	0	0	0	0	0	0	0.00330033	0	0	0	0.00660066	0
-5786.43	Foy-635	0	0	0	0	0.029220779	0	0	0	0	0	0	0	0	0	0.003246753	0	0.064935065	0	0	0	0	0	0	0	0	0	0	0.00974026	0	0	0	0	0	0	0	0.003246753	0	0	0	0	0	0	0	0	0	0	0.003246753	0
-5793.54	Foy-636	0	0	0	0	0.037617555	0	0	0	0	0	0	0	0	0	0.003134796	0	0.037617555	0	0	0	0	0	0	0.003134796	0	0	0	0.006269592	0	0	0	0	0	0	0	0.003134796	0.003134796	0	0	0	0	0	0.009404389	0	0	0	0	0
-5800.63	Foy-637	0	0	0	0	0.009708738	0	0	0	0	0	0	0	0	0	0	0	0.051779935	0	0	0	0	0	0	0.009708738	0.003236246	0	0	0.009708738	0	0	0	0	0	0	0	0	0	0	0	0	0	0	0.009708738	0	0	0	0.01618123	0
-5807.7	Foy-638	0	0	0	0	0.022508039	0	0	0	0.006430868	0	0	0	0	0	0.006430868	0	0.041800643	0.006430868	0	0	0	0	0	0	0	0	0	0.003215434	0	0	0	0	0	0	0	0	0	0	0	0	0	0	0.028938907	0	0	0	0.003215434	0
-5814.75	Foy-639	0	0	0	0	0.076219512	0	0	0	0	0	0	0	0	0	0.009146341	0	0.018292683	0	0	0	0	0	0	0.00304878	0	0	0.00304878	0.00304878	0	0	0	0	0	0	0	0.00304878	0	0	0	0	0	0.00304878	0.006097561	0	0	0	0.006097561	0
-5821.77	Foy-640	0	0	0	0	0.144262295	0	0	0	0	0	0	0	0	0	0.003278689	0	0.009836066	0	0	0	0	0	0	0	0	0	0.003278689	0.006557377	0	0	0	0	0	0	0.003278689	0.006557377	0	0	0	0	0	0	0.013114754	0	0	0	0.006557377	0
-5828.78	Foy-641	0	0	0	0	0.216828479	0	0	0	0.003236246	0	0	0	0	0	0.009708738	0	0.003236246	0	0	0	0	0	0	0	0	0	0.003236246	0.012944984	0	0	0	0	0	0	0.003236246	0.006472492	0	0	0	0	0	0	0.009708738	0	0	0	0.003236246	0
-5835.77	Foy-642	0	0	0	0	0.112211221	0	0	0	0	0	0	0	0	0	0.00660066	0	0.00660066	0.00660066	0	0	0	0	0	0	0	0	0	0.00660066	0	0	0	0	0.00330033	0	0.00660066	0.01650165	0	0	0	0	0	0	0.00990099	0	0	0.00330033	0.00660066	0
-5842.74	Foy-643	0	0	0	0	0.178571429	0	0	0	0	0	0	0	0	0	0.00974026	0	0.032467532	0	0	0	0	0	0	0	0	0	0	0.006493506	0	0	0	0	0.003246753	0	0	0	0	0	0	0	0	0	0.016233766	0	0	0	0.006493506	0
-5849.69	Foy-644	0	0	0	0	0.419161677	0	0	0	0	0	0	0	0	0.002994012	0.01497006	0	0.017964072	0.008982036	0	0	0	0	0	0	0	0	0	0.005988024	0	0	0	0	0	0	0.002994012	0	0	0.002994012	0	0	0	0	0.017964072	0	0	0	0.008982036	0
-5856.62	Foy-645	0	0	0	0	0.396825397	0	0	0	0	0	0	0	0	0	0.00952381	0	0.012698413	0	0	0	0	0	0	0	0	0	0	0.025396825	0	0	0	0	0	0	0.006349206	0.006349206	0	0	0	0	0	0	0	0	0	0	0	0
-5863.53	Foy-646	0	0	0	0	0.375415282	0	0	0	0	0	0	0	0	0	0.006644518	0	0.006644518	0	0	0	0	0	0.003322259	0	0	0	0	0.019933555	0	0	0	0	0	0	0.003322259	0.016611296	0	0	0	0	0	0	0.003322259	0	0	0.003322259	0.009966777	0
-5870.43	Foy-647	0	0	0	0	0.244224422	0	0	0	0	0	0.00330033	0	0	0	0.02970297	0	0	0	0	0	0	0	0.00330033	0	0	0	0	0.01320132	0	0	0	0	0	0	0.00990099	0.00330033	0	0	0	0	0	0	0.01650165	0	0	0.01320132	0.01980198	0
-5877.31	Foy-648	0	0	0	0	0.100917431	0	0	0.003058104	0	0	0	0	0	0	0.012232416	0	0.042813456	0	0	0	0	0	0.006116208	0	0	0	0	0.018348624	0	0	0	0	0	0	0.009174312	0.012232416	0	0.021406728	0	0	0	0	0.006116208	0	0	0	0.003058104	0
-5884.17	Foy-649	0	0	0	0	0.040133779	0	0	0	0	0	0	0	0	0	0.006688963	0	0.070234114	0	0	0	0	0	0	0	0	0	0	0.010033445	0	0	0	0	0	0	0	0	0	0	0	0	0	0	0	0	0	0	0	0
-5891.02	Foy-650	0	0	0	0	0.008333333	0	0	0	0	0	0	0	0	0	0	0	0.2	0.008333333	0	0	0	0	0	0	0	0	0	0.008333333	0	0	0	0	0	0	0	0	0	0	0	0	0	0	0	0	0	0	0	0
-5897.84	Foy-651	0	0	0	0	0	0	0	0	0	0	0	0	0	0	0	0	0.612903226	0	0	0	0	0	0	0	0	0	0	0.021505376	0	0	0	0	0	0	0	0	0	0	0	0	0	0	0	0	0	0	0	0
-5904.66	Foy-652	0	0	0	0	0.067961165	0	0	0	0	0	0	0	0	0	0	0	0.093851133	0	0	0	0	0	0	0	0.003236246	0	0	0.003236246	0	0	0	0	0	0	0	0	0	0	0	0	0	0	0.006472492	0	0	0	0.003236246	0
-5911.45	Foy-653	0	0	0	0	0.01744186	0	0	0	0	0	0	0	0	0	0.002906977	0	0.14244186	0	0	0	0	0	0	0	0.002906977	0	0	0.002906977	0	0	0	0	0	0	0	0	0	0	0	0	0	0	0	0	0	0	0.005813953	0
-5918.24	Foy-654	0	0	0	0	0	0	0	0	0	0	0	0	0	0	0	0	0.14379085	0	0	0	0	0	0	0	0	0	0	0.016339869	0	0	0	0	0	0	0	0	0	0	0	0	0	0	0	0	0	0	0	0
-5925.01	Foy-655	0	0	0	0	0.156146179	0	0	0	0	0	0	0	0	0	0	0	0.069767442	0	0	0	0	0	0	0	0.003322259	0	0	0.013289037	0	0	0	0	0	0	0	0	0	0	0	0	0	0	0.013289037	0	0	0	0.003322259	0
-5931.76	Foy-656	0	0	0	0	0.345794393	0	0	0	0	0	0	0	0	0	0	0	0.028037383	0	0	0	0	0	0	0	0.003115265	0	0	0.00623053	0	0	0	0	0.003115265	0	0	0	0	0	0	0	0	0	0	0	0	0	0.012461059	0
-5938.5	Foy-657	0	0	0	0	0.096875	0	0	0.00625	0	0	0	0	0	0	0.00625	0	0.040625	0	0	0	0	0	0	0	0.003125	0	0	0.015625	0	0	0	0	0	0	0	0	0	0	0	0	0	0	0.0125	0	0	0	0.015625	0
-5945.22	Foy-658	0	0	0	0	0.142394822	0	0	0	0	0	0	0	0	0	0	0	0.01618123	0	0	0	0	0	0	0	0.006472492	0	0	0.006472492	0	0	0	0	0	0	0	0	0	0	0	0	0	0	0.025889968	0	0	0	0.019417476	0
-5951.93	Foy-659	0	0	0	0	0.032467532	0	0	0	0	0	0	0	0	0	0	0	0.097402597	0	0	0	0	0	0.003246753	0	0	0	0	0	0	0	0	0	0.003246753	0	0	0.003246753	0	0	0	0	0	0	0.00974026	0	0	0	0.003246753	0
-5958.63	Foy-660	0	0	0	0	0	0	0	0	0	0	0	0	0	0	0	0	0.12539185	0	0	0	0	0	0	0	0	0	0	0	0	0	0	0	0	0	0	0	0	0	0	0	0	0	0.003134796	0	0	0	0.003134796	0
-5965.32	Foy-661	0	0	0	0	0.009803922	0	0	0	0	0	0	0	0	0	0	0	0.12745098	0	0	0	0	0	0	0	0	0	0	0.013071895	0	0	0	0	0	0	0	0	0	0	0	0	0	0	0.006535948	0	0	0	0.003267974	0
-5971.99	Foy-662	0	0	0	0	0.006451613	0	0	0	0	0	0	0	0	0	0.009677419	0	0.070967742	0.003225806	0	0	0	0	0	0	0	0	0	0.012903226	0	0	0	0	0.003225806	0	0	0	0	0	0	0	0	0	0.006451613	0	0	0	0.012903226	0
-5978.65	Foy-663	0	0	0	0	0.055016181	0	0	0	0	0	0	0	0	0	0.022653722	0	0.029126214	0	0	0	0	0	0	0	0	0	0	0.009708738	0	0	0	0	0.003236246	0	0.003236246	0	0	0	0	0	0	0	0	0	0	0	0.006472492	0
-5985.3	Foy-664	0	0	0	0	0.021538462	0	0	0	0	0	0	0	0	0	0.003076923	0	0.058461538	0	0	0	0	0	0	0	0	0	0	0.009230769	0	0	0	0	0.003076923	0	0	0	0	0.006153846	0	0	0	0	0.003076923	0	0	0	0.003076923	0
-5991.94	Foy-665	0	0	0	0	0.124161074	0	0	0	0	0	0	0	0	0	0	0	0.023489933	0.003355705	0	0	0	0	0.003355705	0	0.003355705	0	0	0	0	0	0	0	0	0	0	0.006711409	0	0	0	0	0	0	0.010067114	0	0	0	0.006711409	0
-5998.56	Foy-666	0	0	0	0	0.042763158	0	0	0	0	0	0	0	0	0	0.009868421	0	0.013157895	0	0	0	0	0	0.006578947	0	0.003289474	0	0	0.003289474	0	0	0	0	0	0	0.003289474	0	0	0	0	0	0	0	0.016447368	0	0	0.009868421	0.003289474	0
-6008.48	Foy-667	0	0	0	0	0.045901639	0	0	0	0	0	0	0	0	0	0.003278689	0	0.019672131	0	0	0	0	0	0	0	0.003278689	0	0	0.009836066	0	0	0	0	0.003278689	0	0.003278689	0.006557377	0	0	0	0	0	0	0.013114754	0	0	0.003278689	0.006557377	0
-6018.38	Foy-668	0	0	0	0	0.031884058	0	0	0	0	0	0	0	0	0	0.002898551	0	0.017391304	0	0	0	0	0	0	0	0	0	0	0.005797101	0	0	0	0	0	0	0	0	0	0	0	0	0	0	0.017391304	0	0	0	0.005797101	0
-6024.96	Foy-669	0	0	0	0	0.061046512	0	0	0	0	0	0	0	0	0	0	0	0.023255814	0	0	0	0	0	0.005813953	0	0	0	0	0.00872093	0	0	0	0	0	0	0	0.002906977	0	0	0	0	0	0	0.014534884	0	0	0	0.002906977	0
-6031.53	Foy-670	0	0	0	0	0	0	0	0	0	0	0	0	0	0	0	0	0.03986711	0	0	0	0	0	0	0	0	0	0	0.013289037	0	0	0	0	0	0	0	0.006644518	0	0	0	0	0	0	0.023255814	0	0	0	0.003322259	0
-6038.1	Foy-671	0	0	0	0	0.006329114	0	0	0	0	0	0	0	0	0	0	0	0.110759494	0	0	0	0	0	0	0	0	0	0	0.006329114	0	0	0	0	0	0	0	0	0	0	0	0	0	0	0	0	0	0	0.003164557	0
-6044.65	Foy-672	0	0	0	0	0	0	0	0	0	0	0	0	0	0	0	0	0.173913043	0	0	0	0	0	0	0	0	0	0	0	0	0	0	0	0	0	0	0	0	0	0	0	0	0	0.003344482	0	0	0	0.003344482	0
-6051.2	Foy-673	0	0	0	0	0	0	0	0	0	0	0	0	0	0	0.003344482	0	0.230769231	0	0	0	0	0	0	0	0.003344482	0	0	0.006688963	0	0	0	0	0	0	0.003344482	0	0	0	0	0	0	0	0.003344482	0	0	0	0.006688963	0
-6057.74	Foy-674	0	0	0	0	0	0	0	0	0	0	0	0	0	0	0	0	0.216049383	0	0	0	0	0	0	0	0	0	0	0.018518519	0	0	0	0	0	0	0	0	0	0	0	0	0	0	0	0	0	0	0	0
-6064.26	Foy-675	0	0	0	0	0	0	0	0	0	0	0	0	0	0	0	0	0.27090301	0	0	0	0	0	0	0	0.006688963	0	0	0.006688963	0	0	0	0	0	0	0	0	0	0	0	0	0	0	0.013377926	0	0	0	0.010033445	0
-6070.79	Foy-676	0	0	0	0	0	0	0	0	0	0	0	0	0	0	0	0	0.092063492	0	0	0	0	0	0	0	0	0	0	0.003174603	0	0	0	0	0	0	0	0	0	0	0	0	0	0	0	0	0	0	0.015873016	0
-6077.3	Foy-677	0	0	0	0	0	0	0	0	0	0	0	0	0	0	0	0	0.0375	0	0	0	0	0	0	0	0	0	0	0.00625	0	0	0	0	0	0	0	0	0	0	0	0	0	0	0.0125	0	0	0	0.009375	0
-6083.8	Foy-678	0	0	0	0	0.006269592	0	0	0	0	0	0	0	0	0	0	0	0.128526646	0	0	0	0	0	0	0	0	0	0	0.009404389	0	0	0	0	0.006269592	0	0	0	0	0	0	0	0	0	0.003134796	0	0	0	0.02507837	0
-6090.3	Foy-679	0	0	0	0	0.003322259	0	0	0	0	0	0	0	0	0	0.003322259	0	0.023255814	0	0	0	0	0	0	0.003322259	0	0	0	0	0	0	0	0	0	0	0	0	0	0	0	0	0	0	0.006644518	0	0	0	0.009966777	0
-6096.79	Foy-680	0	0	0	0	0.002906977	0	0	0	0	0	0	0	0	0	0	0	0.037790698	0	0	0	0	0	0	0	0	0	0	0.005813953	0	0	0	0	0	0	0	0	0	0	0	0	0	0	0	0	0	0	0.026162791	0
-6103.28	Foy-681	0	0	0	0	0	0	0	0	0	0	0	0	0	0	0	0	0.076923077	0	0	0	0	0	0	0	0	0	0	0	0	0	0	0	0	0	0	0	0	0	0	0	0	0	0	0	0	0	0.003344482	0
-6109.76	Foy-682	0	0	0	0	0.003246753	0	0	0	0	0	0	0	0	0	0	0	0.048701299	0	0	0	0	0	0.003246753	0	0	0	0	0.003246753	0	0	0	0	0	0	0	0	0	0	0	0	0	0	0.003246753	0	0	0	0.016233766	0
-6116.23	Foy-683	0	0	0	0	0	0	0	0	0	0	0	0	0	0	0	0	0.026229508	0	0	0	0	0	0	0	0	0	0	0.006557377	0	0	0	0	0	0	0	0	0	0	0	0	0	0	0.009836066	0	0	0	0.009836066	0
-6122.7	Foy-684	0	0	0	0	0.003076923	0	0	0	0	0	0	0	0	0	0.003076923	0	0.046153846	0	0	0	0	0	0	0	0	0	0	0.003076923	0	0	0	0	0	0	0	0	0	0	0	0	0	0	0.012307692	0	0	0	0.012307692	0
-6129.16	Foy-685	0	0	0	0	0.003125	0	0	0	0	0	0	0	0	0	0	0	0.06875	0	0	0	0	0	0	0	0	0	0	0.003125	0	0	0	0	0	0	0	0	0	0	0	0	0	0	0.01875	0	0	0	0.0125	0
-6135.61	Foy-686	0	0	0	0	0.016666667	0	0	0	0	0	0	0	0	0	0.003333333	0	0.013333333	0	0	0	0	0	0	0	0	0	0	0.003333333	0	0	0	0	0	0	0	0	0	0	0	0	0	0	0.016666667	0	0	0	0.006666667	0
-6142.06	Foy-687	0	0	0	0	0.131756757	0	0	0.010135135	0	0	0	0	0	0	0.013513514	0	0.003378378	0	0	0	0	0	0.003378378	0	0.006756757	0	0	0.02027027	0	0	0	0	0	0	0	0.006756757	0	0	0	0	0	0	0.006756757	0	0	0	0.006756757	0
-6148.51	Foy-688	0	0	0	0	0.176282051	0	0	0	0	0	0	0	0	0	0.003205128	0	0.012820513	0	0	0	0	0	0	0	0.009615385	0	0	0.009615385	0	0	0	0	0	0	0.003205128	0	0	0	0	0	0	0	0.006410256	0	0	0.009615385	0.009615385	0
-6154.95	Foy-689	0	0	0	0	0.055727554	0	0	0	0.003095975	0	0	0	0	0	0.012383901	0	0.024767802	0	0	0	0	0	0	0	0.00619195	0	0	0	0	0	0	0	0	0	0.003095975	0.00619195	0	0	0	0	0	0	0.00619195	0	0	0.003095975	0.009287926	0
-6161.38	Foy-690	0	0	0	0	0.005970149	0	0	0.002985075	0	0	0	0	0	0	0.008955224	0	0.053731343	0	0	0	0	0	0	0.005970149	0.005970149	0	0	0.002985075	0	0	0	0	0	0	0.002985075	0	0	0	0	0	0	0	0.011940299	0	0	0	0.005970149	0
-6167.81	Foy-691	0.006644518	0	0	0	0	0	0	0	0	0	0	0	0	0	0	0	0.109634551	0	0	0	0	0	0	0	0.003322259	0	0	0.009966777	0	0	0	0	0	0	0	0	0	0	0	0	0	0	0.013289037	0	0	0	0	0
-6174.24	Foy-692	0	0	0	0	0	0	0	0	0	0	0	0	0	0	0	0	0.061889251	0	0	0	0	0	0	0	0	0	0	0.009771987	0	0	0	0	0	0	0	0	0	0	0	0	0	0	0.013029316	0	0	0	0	0
-6180.67	Foy-693	0	0	0	0	0	0	0	0.003205128	0	0	0	0	0	0	0	0	0.108974359	0	0	0	0	0	0	0.003205128	0	0	0	0.006410256	0	0	0	0	0	0	0	0	0	0	0	0	0	0	0.009615385	0	0	0	0.006410256	0
-6187.09	Foy-694	0	0	0	0	0	0	0	0	0	0	0	0	0	0	0.006389776	0	0.111821086	0	0	0	0	0	0	0	0	0	0	0.012779553	0	0	0	0	0	0	0	0	0	0	0	0	0	0	0.006389776	0	0	0	0.006389776	0
-6193.51	Foy-695	0	0	0	0	0	0	0	0	0	0	0	0	0	0	0	0	0.043189369	0	0	0	0	0	0	0	0	0	0	0.006644518	0	0	0	0	0	0	0	0	0	0	0	0	0	0	0.009966777	0	0	0	0.013289037	0
-6199.92	Foy-696	0	0	0	0	0	0	0	0	0	0	0	0	0	0	0	0	0.067484663	0	0	0	0	0	0	0	0.003067485	0	0	0.006134969	0	0	0	0	0	0	0	0	0	0	0	0	0	0	0.015337423	0	0	0	0.021472393	0
-6206.33	Foy-697	0	0	0	0	0.01010101	0	0	0	0	0	0	0	0	0	0	0	0.037037037	0	0	0	0	0	0	0.01010101	0	0	0	0	0	0	0	0	0	0	0	0	0	0	0	0	0	0	0.006734007	0	0	0	0.006734007	0
-6212.74	Foy-698	0	0	0	0	0.003134796	0	0	0	0	0	0	0	0	0	0.003134796	0	0.018808777	0	0	0	0	0	0	0.003134796	0.003134796	0	0	0	0	0	0	0	0.003134796	0	0	0	0	0	0	0	0	0	0.031347962	0	0	0	0.006269592	0
-6219.15	Foy-699	0	0	0	0	0.003076923	0	0	0	0	0	0	0	0	0	0	0	0.058461538	0	0	0	0	0	0	0	0	0	0	0.006153846	0	0	0	0	0	0	0	0	0	0	0	0	0	0	0.027692308	0	0	0	0.015384615	0
-6225.56	Foy-700	0	0	0.003095975	0	0	0	0	0	0	0	0	0	0	0	0	0	0.139318885	0	0	0	0	0	0	0	0	0	0	0.00619195	0	0	0	0	0	0	0	0	0	0	0	0	0	0	0.012383901	0	0	0	0	0
-6231.96	Foy-701	0	0	0	0	0	0	0	0	0	0	0	0	0	0	0	0	0.205882353	0	0	0	0	0	0	0	0	0	0	0	0	0	0	0	0	0	0	0	0	0	0	0	0	0	0.008823529	0	0	0	0	0
-6238.36	Foy-702	0	0	0	0	0	0	0	0	0	0	0	0	0	0	0	0	0.078078078	0	0	0	0	0	0	0	0	0	0	0.003003003	0	0	0	0	0	0	0	0	0	0	0	0	0	0	0.027027027	0	0	0	0	0
-6244.77	Foy-703	0	0	0	0	0	0	0	0	0	0	0	0	0	0	0	0	0.031347962	0	0	0	0	0	0	0	0	0	0	0.006269592	0	0	0	0	0	0	0	0	0	0	0	0	0	0	0.012539185	0	0	0	0.003134796	0
-6251.17	Foy-704	0	0	0	0	0.016611296	0	0	0	0	0	0	0	0	0	0.009966777	0	0.03986711	0	0	0	0	0	0	0	0.006644518	0	0	0.006644518	0	0	0	0	0	0	0	0	0	0	0	0	0	0	0.006644518	0	0	0	0.003322259	0
-6257.56	Foy-705	0	0	0	0	0.013245033	0	0	0.003311258	0	0	0	0	0	0	0.003311258	0	0.089403974	0	0	0	0	0	0	0	0	0	0	0.003311258	0	0	0	0	0	0	0	0	0	0	0	0	0	0	0.009933775	0	0	0	0.006622517	0
-6267.16	Foy-706	0	0	0	0	0.006666667	0	0	0	0	0	0	0	0	0	0	0	0.106666667	0	0	0	0	0	0	0	0	0	0	0	0	0	0	0	0	0	0	0	0	0	0	0	0	0	0.01	0	0	0	0.006666667	0
-6276.76	Foy-707	0	0	0	0	0	0	0	0	0	0	0	0	0	0	0	0	0.074918567	0	0	0	0	0	0	0.006514658	0.003257329	0	0	0	0	0	0	0	0	0	0	0	0	0	0	0	0	0	0.013029316	0	0	0	0.006514658	0
-6283.16	Foy-708	0	0	0	0	0	0	0	0	0	0	0	0	0	0	0	0	0.171339564	0	0	0	0	0	0	0.003115265	0	0	0	0.003115265	0	0	0	0	0.003115265	0	0	0	0	0	0	0	0	0	0.015576324	0	0	0	0.009345794	0
-6289.55	Foy-709	0	0	0	0	0	0	0	0	0	0	0	0	0	0	0	0	0.117263844	0	0	0	0	0	0	0	0	0	0	0.003257329	0	0	0	0	0	0	0	0	0	0	0	0	0	0	0.006514658	0	0	0	0.006514658	0
-6295.95	Foy-710	0	0	0	0	0	0	0	0	0	0	0	0	0	0	0	0	0.057507987	0	0	0	0	0	0.003194888	0	0	0	0	0.003194888	0	0	0	0	0	0	0	0	0	0	0	0	0	0	0.015974441	0	0	0	0	0
-6302.35	Foy-711	0	0	0	0	0	0	0	0	0	0	0	0	0	0	0	0	0.053691275	0	0	0	0	0	0	0	0	0	0.003355705	0	0	0	0	0	0.003355705	0	0	0	0	0	0	0	0	0	0.013422819	0	0	0	0.006711409	0
-6308.75	Foy-712	0	0	0	0	0.025477707	0	0	0	0	0	0	0	0	0	0.006369427	0	0.031847134	0	0	0	0	0	0	0	0	0	0	0	0	0	0	0	0	0	0	0	0	0	0	0	0	0	0.015923567	0	0	0	0	0
-6315.15	Foy-713	0	0	0	0	0.022857143	0	0	0	0	0	0	0	0	0	0.02	0	0.028571429	0	0	0	0	0	0.002857143	0	0.005714286	0	0	0.002857143	0	0	0	0	0.005714286	0	0.002857143	0	0	0	0	0	0	0	0.025714286	0	0	0	0.011428571	0
-6321.55	Foy-714	0	0	0	0	0	0	0	0.002932551	0	0	0	0	0	0	0	0	0.070381232	0	0	0	0	0	0	0	0	0	0	0.002932551	0	0	0	0	0	0	0	0.002932551	0	0	0	0	0	0	0.026392962	0	0	0	0.002932551	0
-6327.96	Foy-715	0	0	0	0	0	0	0	0	0	0	0	0	0	0	0	0	0.113333333	0	0	0	0	0	0	0	0	0	0	0.003333333	0	0	0	0	0	0	0	0	0	0	0	0	0	0	0.02	0	0	0	0.006666667	0
-6334.36	Foy-716	0	0	0	0	0	0	0	0	0	0	0	0	0	0	0	0	0.281355932	0	0	0	0	0	0	0	0.006779661	0	0	0.010169492	0	0	0	0	0	0	0	0	0	0	0	0	0	0	0.030508475	0	0	0	0	0
-6340.77	Foy-717	0	0	0	0	0.027777778	0	0	0	0	0	0	0	0	0	0	0	0.763888889	0	0	0	0	0	0	0	0	0	0	0	0	0	0	0	0	0	0	0	0	0	0	0	0	0	0	0	0	0	0	0
-6347.18	Foy-718	0	0	0	0	0	0	0	0	0	0	0	0	0	0	0	0	0.846938776	0	0	0	0	0	0	0	0	0	0	0.010204082	0	0	0	0	0	0	0	0	0	0	0	0	0	0	0.010204082	0	0	0	0	0
-6353.59	Foy-719	0	0	0	0	0	0	0	0	0	0	0	0	0	0	0	0	0.746031746	0	0	0	0	0	0	0	0	0	0	0	0	0	0	0	0	0	0	0	0	0	0	0	0	0	0.015873016	0	0	0	0	0
-6360	Foy-720	0	0	0	0	0	0	0	0	0	0	0	0	0	0	0	0	0.676190476	0	0	0	0	0	0	0	0	0	0	0	0	0	0	0	0	0	0	0	0	0	0	0	0	0	0.019047619	0	0	0	0	0
-6366.42	Foy-721	0	0	0	0	0	0	0	0	0	0	0	0	0	0	0	0	0.303724928	0	0	0	0	0	0	0	0.00286533	0	0	0.008595989	0	0	0	0	0	0	0	0	0	0	0	0	0	0	0.008595989	0	0	0	0	0
-6372.83	Foy-722	0	0	0	0	0	0	0	0	0.003378378	0	0	0	0	0	0	0	0.10472973	0	0	0	0	0	0	0	0	0	0	0	0	0	0	0	0.006756757	0	0	0	0	0	0	0	0	0	0.016891892	0	0	0	0.003378378	0
-6379.26	Foy-723	0	0	0	0	0	0	0	0.003246753	0	0	0	0	0	0	0	0	0.155844156	0.003246753	0	0	0	0	0	0	0.003246753	0	0	0.006493506	0	0	0	0	0	0	0	0	0	0	0	0	0	0	0.019480519	0	0	0	0.006493506	0
-6385.68	Foy-724	0	0	0	0	0	0	0	0	0	0	0	0	0	0	0	0	0.050793651	0.00952381	0	0	0	0	0.003174603	0	0	0	0	0.003174603	0	0	0	0	0	0	0	0	0	0	0	0	0	0	0	0	0	0	0.003174603	0
-6388.89	Foy-725	0	0	0	0	0	0	0	0	0	0	0	0	0	0	0	0	0.105084746	0	0	0	0	0	0	0	0	0	0	0.003389831	0	0	0	0	0	0	0	0	0	0	0	0	0	0	0.010169492	0	0	0	0.003389831	0
-6392.11	Foy-726	0	0	0	0	0.00974026	0	0	0	0	0	0	0	0	0	0.003246753	0	0.055194805	0	0	0	0	0	0	0	0	0	0	0.006493506	0	0	0	0	0	0	0	0	0	0	0	0	0	0	0.012987013	0	0	0	0.016233766	0
-6398.54	Foy-727	0	0	0	0	0.006734007	0	0	0	0.003367003	0	0	0	0	0	0.013468013	0.003367003	0.03030303	0	0	0	0	0	0	0	0	0	0	0	0	0	0	0	0	0	0	0	0	0	0	0	0	0	0.02020202	0	0	0.003367003	0.01010101	0
-6404.97	Foy-728	0	0	0	0	0.136942675	0	0	0	0	0	0	0	0	0	0	0	0.012738854	0.006369427	0	0	0	0	0	0	0	0	0	0.006369427	0	0	0	0	0.012738854	0	0	0.00955414	0	0	0	0	0	0	0.006369427	0	0	0.003184713	0.006369427	0
-6411.41	Foy-729	0	0	0	0	0.140939597	0	0	0	0	0	0	0	0	0	0.003355705	0	0.010067114	0	0	0	0	0	0	0	0.006711409	0	0	0.010067114	0	0	0	0	0	0	0.016778523	0.003355705	0	0	0	0	0	0	0.016778523	0	0	0	0.003355705	0
-6417.85	Foy-730	0	0	0.011019284	0	0.148760331	0	0	0	0	0	0	0	0	0.002754821	0.016528926	0	0.005509642	0	0	0	0	0	0.002754821	0	0.002754821	0	0.005509642	0.022038567	0	0	0	0	0	0	0	0.011019284	0	0	0	0	0	0	0.016528926	0	0	0.019283747	0.008264463	0
-6424.3	Foy-731	0	0	0.006557377	0	0.278688525	0	0	0	0	0	0	0	0	0.003278689	0.003278689	0	0.016393443	0	0	0	0	0	0	0	0.013114754	0	0	0.006557377	0	0	0	0	0	0	0	0	0	0	0	0	0	0	0.003278689	0	0	0	0.006557377	0
-6430.75	Foy-732	0	0	0.294314381	0	0.204013378	0	0	0	0	0	0	0	0	0	0.003344482	0	0.016722408	0	0	0	0	0	0	0	0.003344482	0	0	0.013377926	0	0	0	0	0	0	0.010033445	0	0	0	0	0	0	0	0.010033445	0	0	0	0.013377926	0
-6437.2	Foy-733	0	0	0.06185567	0	0.203608247	0	0	0	0.00257732	0	0	0	0	0	0.00257732	0	0.033505155	0	0	0	0	0	0	0	0.00257732	0	0	0.010309278	0	0	0	0	0.005154639	0	0.00257732	0	0	0	0	0	0	0	0.00257732	0	0	0	0.007731959	0
-6443.66	Foy-734	0	0	0.00619195	0	0.145510836	0	0	0	0.00619195	0	0	0	0	0.00619195	0.00619195	0	0.061919505	0	0	0	0	0	0.009287926	0	0.003095975	0	0	0.009287926	0	0	0	0	0	0	0	0	0	0	0	0	0	0	0	0	0	0	0.003095975	0
-6450.13	Foy-735	0	0	0.003355705	0	0.033557047	0	0	0	0	0	0	0	0	0	0.003355705	0	0.013422819	0	0	0	0	0	0	0	0	0	0	0.006711409	0	0	0	0	0	0	0	0	0	0	0	0	0	0	0	0	0	0	0.010067114	0
-6456.6	Foy-736	0	0	0	0	0.046511628	0	0	0	0	0	0	0	0	0	0.006644518	0	0.073089701	0.003322259	0	0	0	0	0	0	0.003322259	0	0	0	0	0	0	0	0	0	0	0	0	0	0	0	0	0	0.006644518	0	0	0	0.003322259	0
-6463.07	Foy-737	0	0	0.032786885	0	0.304918033	0	0	0	0	0	0	0	0	0.003278689	0	0	0.059016393	0.003278689	0	0	0	0	0	0	0.006557377	0	0	0.013114754	0	0	0	0	0	0	0	0	0	0	0	0	0	0	0.009836066	0	0	0	0.003278689	0
-6469.55	Foy-738	0	0	0.055401662	0	0.537396122	0	0	0	0	0	0	0	0	0	0	0	0.033240997	0	0	0	0	0	0	0	0.011080332	0	0.002770083	0.011080332	0	0	0	0	0	0	0.002770083	0	0	0	0	0	0	0	0	0	0	0	0	0
-6476.03	Foy-739	0	0	0.059800664	0	0.448504983	0	0	0	0	0	0	0	0	0.009966777	0.003322259	0	0.033222591	0.006644518	0	0	0	0	0	0	0	0	0	0.009966777	0	0	0	0	0	0	0	0	0	0	0	0	0	0	0	0	0	0	0.006644518	0
-6482.52	Foy-740	0	0	0.016393443	0	0.173770492	0	0	0	0	0	0	0	0	0	0.003278689	0	0.029508197	0	0	0	0	0	0	0	0.006557377	0	0	0.009836066	0	0	0	0	0	0	0	0	0	0	0	0	0	0	0.003278689	0	0	0.003278689	0.003278689	0
-6489.02	Foy-741	0	0	0	0	0.207100592	0	0	0	0.00295858	0	0	0	0	0.00295858	0.00591716	0	0.026627219	0	0	0	0	0	0.00591716	0	0.00295858	0	0	0.00591716	0	0	0	0	0	0	0	0	0	0	0	0	0	0	0.00591716	0	0	0	0.00591716	0
-6495.52	Foy-742	0	0	0	0	0.050938338	0	0	0	0	0	0	0	0	0	0	0	0.018766756	0	0	0	0	0	0.042895442	0.00536193	0.002680965	0	0	0	0	0	0	0	0	0	0	0.002680965	0	0	0	0	0	0	0.013404826	0	0	0	0.010723861	0
-6502.03	Foy-743	0	0	0.00617284	0	0.043209877	0	0	0	0	0	0	0	0	0	0.00617284	0	0.030864198	0	0	0	0	0	0.00617284	0	0.012345679	0	0	0.00617284	0	0	0	0	0	0	0	0.009259259	0	0	0	0	0	0	0.012345679	0	0	0.00617284	0.00308642	0
-6508.54	Foy-744	0	0	0	0	0.010204082	0	0	0	0	0	0	0	0	0	0	0	0.044217687	0	0	0	0	0	0	0	0	0	0	0.003401361	0	0	0	0	0	0	0	0	0	0	0	0	0	0	0.010204082	0	0	0	0.010204082	0
-6515.06	Foy-745	0	0	0	0	0.024169184	0	0	0.003021148	0	0	0	0	0	0	0	0	0.01510574	0.003021148	0	0	0	0	0	0	0	0	0	0	0	0	0	0	0	0	0	0	0	0	0	0	0	0	0	0	0	0	0.009063444	0
-6521.59	Foy-746	0	0	0	0	0.045016077	0	0	0	0	0	0	0	0	0	0	0	0.038585209	0	0	0	0	0	0	0	0	0	0	0.009646302	0	0	0	0	0	0	0	0	0	0	0	0	0	0	0.012861736	0	0	0	0.019292605	0
-6528.12	Foy-747	0	0	0.003257329	0	0.159609121	0	0	0	0	0	0	0	0	0	0.003257329	0	0.035830619	0.003257329	0	0	0	0	0	0	0.003257329	0	0.003257329	0.003257329	0	0	0	0	0	0	0	0	0	0	0	0	0	0	0.003257329	0	0	0.003257329	0.013029316	0
-6534.66	Foy-748	0	0	0	0	0.064690027	0	0	0	0	0	0	0	0	0	0	0	0.148247978	0	0	0	0	0	0	0	0.002695418	0	0.002695418	0.005390836	0	0	0	0	0	0	0	0	0	0	0	0	0	0	0.013477089	0	0	0	0.005390836	0
-6541.2	Foy-749	0	0	0.003076923	0	0.061538462	0	0	0	0	0	0	0	0	0	0	0	0.04	0	0	0	0	0	0	0	0.009230769	0	0.003076923	0.006153846	0	0	0	0	0	0	0	0.003076923	0	0	0	0	0	0	0.012307692	0	0	0	0.015384615	0
-6547.76	Foy-750	0	0	0	0	0.035128806	0	0	0	0.00234192	0	0	0	0	0	0	0	0.023419204	0	0	0	0	0	0.007025761	0	0	0	0	0.014051522	0	0	0	0	0	0	0	0.00234192	0	0	0	0	0	0	0.016393443	0	0	0	0.004683841	0
-6554.32	Foy-751	0	0	0	0	0.028571429	0	0	0	0.003174603	0	0	0	0	0	0	0	0.041269841	0	0	0	0	0	0	0	0.003174603	0	0	0	0	0	0	0	0	0	0	0	0	0	0	0	0	0	0.00952381	0	0	0	0.006349206	0
-6560.88	Foy-752	0	0	0	0	0.052197802	0	0	0	0	0	0	0	0	0	0.002747253	0	0.076923077	0	0	0.002747253	0	0	0.002747253	0	0.005494505	0	0	0	0	0	0	0	0	0	0	0	0	0	0	0	0	0	0.010989011	0	0	0	0.005494505	0
-6567.46	Foy-753	0	0	0.005830904	0	0.12244898	0	0	0	0	0	0	0	0	0.002915452	0	0	0.023323615	0	0	0	0	0	0	0	0	0	0.002915452	0.008746356	0	0	0	0	0	0.002915452	0	0	0	0	0	0.002915452	0	0	0	0	0	0	0.008746356	0
-6574.04	Foy-754	0	0	0	0	0.129139073	0	0	0	0	0	0	0	0	0	0.006622517	0	0.023178808	0	0	0	0	0	0	0	0	0	0.003311258	0.003311258	0	0	0	0	0	0	0	0	0	0	0	0	0	0	0	0	0	0	0.006622517	0
-6580.63	Foy-755	0	0	0.016611296	0	0.242524917	0	0	0	0	0	0	0	0	0	0	0	0.016611296	0	0	0	0	0	0	0	0.003322259	0	0	0.016611296	0	0	0	0	0	0	0	0	0	0	0	0	0	0	0.009966777	0	0	0.009966777	0.006644518	0
-6587.23	Foy-756	0	0	0.012232416	0	0.214067278	0	0	0	0	0	0	0	0	0	0	0	0.012232416	0	0	0	0	0	0.003058104	0.003058104	0.006116208	0	0	0.009174312	0	0	0	0	0	0	0.006116208	0	0	0	0	0	0	0	0.006116208	0	0	0.003058104	0	0
-6593.83	Foy-757	0	0	0.006153846	0	0.221538462	0	0	0	0	0	0	0	0	0	0.009230769	0	0.027692308	0	0	0	0	0	0	0	0.006153846	0	0	0	0	0	0	0	0	0	0	0.006153846	0	0	0	0	0	0	0.009230769	0	0	0.003076923	0.006153846	0
-6600.44	Foy-758	0	0	0.030120482	0	0.328313253	0	0	0	0	0	0	0	0	0.003012048	0	0	0.021084337	0.003012048	0	0	0	0	0	0	0.003012048	0	0.003012048	0.003012048	0	0	0	0	0.003012048	0	0	0	0	0	0	0	0	0	0	0	0	0	0.003012048	0
-6607.06	Foy-759	0	0	0.286195286	0	0.313131313	0	0	0	0	0	0	0	0	0.006734007	0.003367003	0	0	0	0	0	0	0	0	0	0.003367003	0	0	0.01010101	0	0	0	0	0	0	0.006734007	0	0	0	0	0	0	0	0	0	0	0.003367003	0	0
-6613.69	Foy-760	0	0	0.295597484	0	0.298742138	0	0	0	0	0	0	0	0	0	0.003144654	0	0.006289308	0	0	0	0	0	0	0.006289308	0.003144654	0	0.003144654	0.018867925	0	0	0	0	0	0	0.003144654	0	0	0	0	0	0	0	0	0	0	0	0	0
-6620.33	Foy-761	0	0	0.095238095	0	0.30952381	0	0	0	0	0	0	0	0	0.00297619	0.00297619	0	0.020833333	0	0	0	0	0	0	0.017857143	0	0	0	0.008928571	0	0	0	0	0	0	0.008928571	0	0	0	0	0	0	0	0.005952381	0	0	0	0.005952381	0
-6626.97	Foy-762	0	0	0.081218274	0	0.263959391	0	0	0	0	0	0	0	0	0.005076142	0	0	0.025380711	0.002538071	0	0	0	0	0	0.015228426	0.005076142	0	0	0.007614213	0	0	0	0	0	0	0.005076142	0	0	0	0	0	0	0	0.002538071	0	0	0	0.007614213	0
-6633.63	Foy-763	0	0	0.071625344	0	0.247933884	0	0	0	0	0	0	0	0	0.002754821	0.002754821	0	0	0	0	0	0	0	0	0.008264463	0.002754821	0	0.002754821	0.011019284	0	0	0	0	0	0	0.011019284	0	0	0	0	0	0	0	0.005509642	0	0	0.002754821	0	0
-6640.29	Foy-764	0	0	0.090643275	0	0.216374269	0	0	0	0	0	0	0	0	0.002923977	0.00877193	0	0.014619883	0.00877193	0	0	0	0	0	0.014619883	0.002923977	0	0	0.002923977	0	0	0	0	0	0	0.005847953	0	0	0	0	0	0	0	0.005847953	0	0	0	0	0
-6646.96	Foy-765	0	0	0.045454545	0	0.181818182	0	0	0	0	0	0	0	0	0	0.006493506	0	0.019480519	0.012987013	0	0	0	0	0.006493506	0	0	0	0.003246753	0.016233766	0	0	0	0	0	0	0.019480519	0.006493506	0	0	0	0	0	0	0.00974026	0	0	0	0.003246753	0
-6653.64	Foy-766	0	0	0.162721893	0	0.289940828	0	0	0	0	0	0	0	0	0	0	0	0.020710059	0.01183432	0	0	0	0	0	0.00295858	0.00295858	0	0	0.01183432	0	0	0	0	0	0	0.00295858	0	0	0	0	0	0	0	0.00591716	0	0	0.00887574	0	0
-6660.33	Foy-767	0	0	0.011661808	0	0.081632653	0	0	0	0	0	0	0	0	0	0	0	0.142857143	0.002915452	0	0	0	0	0	0	0.011661808	0	0	0.014577259	0	0	0	0	0	0	0.008746356	0	0	0	0	0.005830904	0	0	0.005830904	0	0	0.002915452	0	0
-6667.03	Foy-768	0	0	0.009433962	0	0.018867925	0	0	0	0	0	0	0	0	0	0	0	0.141509434	0	0	0	0	0	0.003144654	0.009433962	0.006289308	0	0	0	0	0	0	0	0	0	0	0	0	0	0	0	0	0	0.009433962	0	0	0	0.003144654	0
-6673.74	Foy-769	0	0	0.002754821	0	0.011019284	0	0	0	0	0	0	0	0	0	0	0	0.055096419	0	0	0	0	0	0	0.011019284	0	0	0	0.011019284	0	0	0	0	0	0	0	0	0	0	0	0	0	0	0.005509642	0	0	0	0.008264463	0
-6680.45	Foy-770	0	0	0	0	0.019607843	0	0	0	0	0	0	0	0	0	0	0	0.039215686	0	0	0	0	0	0.00280112	0.014005602	0.00280112	0	0	0.00280112	0	0	0	0	0	0	0	0	0	0	0	0	0	0	0.014005602	0	0	0	0.011204482	0
-6687.18	Foy-771	0	0	0	0	0.016233766	0	0	0	0	0	0	0	0	0	0.006493506	0	0.038961039	0	0	0	0	0	0	0.019480519	0.003246753	0	0	0	0	0	0	0	0	0	0	0	0	0	0	0	0	0	0.016233766	0	0	0	0.003246753	0
-6693.91	Foy-772	0	0	0	0	0	0	0	0	0	0	0	0	0	0	0	0	0.101910828	0.003184713	0	0	0	0	0	0.006369427	0.003184713	0	0	0.006369427	0	0	0	0	0.003184713	0	0.003184713	0	0	0	0	0	0	0	0.015923567	0	0	0	0	0
-6700.66	Foy-773	0	0	0	0	0	0	0	0	0	0	0	0	0	0	0	0	0.147239264	0.006134969	0	0	0	0	0.003067485	0.006134969	0	0	0	0	0	0	0	0	0	0	0	0	0	0	0	0	0	0	0.012269939	0	0	0	0	0
-6707.41	Foy-774	0	0	0	0	0.009868421	0	0	0	0	0	0	0	0	0	0.006578947	0	0.171052632	0.003289474	0	0	0	0	0	0.019736842	0.003289474	0	0	0.006578947	0	0	0	0	0	0	0	0	0	0	0	0	0	0	0.003289474	0	0	0	0.003289474	0
-6714.18	Foy-775	0	0	0.006622517	0	0.208609272	0	0	0	0	0	0	0	0	0	0.003311258	0	0.09602649	0.003311258	0	0	0	0	0	0.003311258	0.016556291	0	0	0.009933775	0	0	0	0	0	0	0	0	0	0	0	0	0	0	0.003311258	0	0	0	0.003311258	0
-6720.95	Foy-776	0	0	0.003134796	0	0.247648903	0	0	0	0	0	0	0	0	0	0.009404389	0	0.062695925	0.012539185	0	0	0	0	0	0.028213166	0.012539185	0	0.003134796	0.003134796	0	0	0	0	0	0	0	0	0	0	0	0	0	0	0.003134796	0	0	0	0.003134796	0
-6727.73	Foy-777	0	0	0.01320132	0	0.204620462	0	0	0	0	0	0	0	0	0	0.00330033	0	0.089108911	0.00330033	0	0	0	0	0	0.00330033	0.00660066	0	0.00330033	0.00330033	0	0	0	0	0	0	0	0	0	0	0	0	0	0	0	0	0	0.00660066	0.00330033	0
-6734.53	Foy-778	0	0	0.05033557	0	0.533557047	0	0	0	0	0	0	0	0	0	0	0	0.016778523	0	0	0	0	0	0.003355705	0.013422819	0.010067114	0	0	0.003355705	0	0	0	0	0	0	0	0	0	0	0	0	0	0	0	0	0	0	0	0
-6741.33	Foy-779	0	0	0.002824859	0	0.378531073	0	0	0	0.002824859	0	0	0	0	0	0.005649718	0	0.028248588	0.005649718	0	0	0	0	0	0.028248588	0.002824859	0	0	0.008474576	0	0	0	0	0	0	0.011299435	0	0	0	0	0	0	0	0.002824859	0	0	0	0.002824859	0
-6748.15	Foy-780	0	0	0.002932551	0	0.140762463	0	0	0	0	0	0	0	0	0	0.005865103	0	0.038123167	0	0	0	0	0	0	0.020527859	0.002932551	0	0	0.014662757	0	0	0	0	0	0	0	0	0	0	0	0	0	0	0.023460411	0	0	0	0	0
-6754.97	Foy-781	0	0	0	0	0.025477707	0	0	0.003184713	0	0	0	0	0	0	0	0	0.057324841	0	0	0	0	0	0.006369427	0.022292994	0	0	0	0.003184713	0	0	0	0	0	0	0	0	0	0	0	0	0	0	0.025477707	0	0	0	0	0
-6761.8	Foy-782	0	0	0	0	0.010135135	0	0	0	0	0	0	0	0	0	0.003378378	0	0.030405405	0	0	0	0	0	0.003378378	0.027027027	0	0	0	0	0	0	0	0	0.006756757	0	0.003378378	0	0	0	0	0	0	0	0.016891892	0	0	0	0.003378378	0
-6768.65	Foy-783	0	0	0	0	0.003267974	0	0	0	0	0	0	0	0	0	0	0	0.091503268	0	0	0	0	0	0	0.003267974	0	0	0	0	0	0	0	0	0	0	0	0	0	0	0	0	0	0	0.016339869	0	0	0	0.003267974	0
-6775.5	Foy-784	0	0	0	0	0.00310559	0	0	0	0	0	0	0	0	0	0	0	0.105590062	0	0	0	0	0	0	0.01552795	0	0	0	0.00621118	0	0	0	0	0	0	0	0	0	0	0	0	0	0	0.00931677	0	0	0	0.00310559	0
-6782.37	Foy-785	0	0	0	0	0.006578947	0	0	0	0	0	0	0	0	0	0	0	0.052631579	0.003289474	0	0	0	0	0	0.016447368	0.006578947	0	0	0.003289474	0	0	0	0	0	0	0	0	0	0	0	0	0	0	0.013157895	0	0	0	0	0
-6789.25	Foy-786	0	0	0	0	0	0	0	0	0	0	0	0	0	0	0	0	0.069767442	0	0	0	0	0	0	0.009966777	0	0	0	0.009966777	0	0	0	0	0	0	0	0	0	0	0	0	0	0	0.013289037	0	0	0	0.003322259	0
-6796.13	Foy-787	0	0	0	0	0.009771987	0	0	0	0	0	0	0	0	0	0.003257329	0	0.091205212	0.009771987	0	0	0	0	0	0.016286645	0	0	0	0.006514658	0	0	0	0	0	0	0.003257329	0	0	0	0	0	0	0	0.009771987	0	0	0	0.003257329	0
-6803.03	Foy-788	0	0	0	0	0.035947712	0	0	0	0	0	0	0	0	0	0.003267974	0	0.045751634	0	0	0	0	0	0	0.009803922	0	0	0.003267974	0.006535948	0	0	0	0	0	0	0	0	0	0	0	0	0	0	0.006535948	0	0	0	0.006535948	0
-6809.94	Foy-789	0	0	0	0	0.042134831	0	0	0	0	0	0	0	0	0	0.002808989	0	0.039325843	0.005617978	0	0	0	0	0.002808989	0.008426966	0	0	0	0.005617978	0	0	0	0	0	0	0	0	0	0	0	0	0	0	0.002808989	0	0	0	0.008426966	0
-6816.86	Foy-790	0	0	0	0	0.060897436	0	0	0	0.006410256	0	0	0	0	0	0	0	0.073717949	0.003205128	0	0	0	0	0	0.006410256	0.003205128	0	0	0.016025641	0	0	0	0	0	0	0	0	0	0	0	0	0	0	0.016025641	0	0	0	0.003205128	0
-6823.79	Foy-791	0	0	0.002923977	0	0.035087719	0	0	0	0	0	0	0	0	0	0.002923977	0	0.073099415	0	0	0	0	0	0	0.011695906	0.002923977	0	0.002923977	0.002923977	0	0	0	0	0	0	0	0	0	0	0	0	0	0	0.00877193	0	0	0	0.005847953	0
-6830.74	Foy-792	0	0	0	0	0.009090909	0	0	0	0	0	0	0	0	0	0	0	0.136363636	0	0	0	0	0	0	0.006060606	0	0	0	0.003030303	0	0	0	0	0	0	0	0	0	0	0	0	0	0	0.024242424	0	0	0	0.015151515	0
-6837.69	Foy-793	0	0	0	0	0.034920635	0	0	0	0	0	0	0	0	0	0	0	0.111111111	0.003174603	0	0	0	0	0.003174603	0.012698413	0	0	0	0.003174603	0	0	0	0	0	0	0	0	0	0	0	0	0	0	0.00952381	0	0	0	0.006349206	0
-6844.65	Foy-794	0	0	0	0	0.059602649	0	0	0	0	0	0	0	0	0	0	0	0.122516556	0.006622517	0	0	0	0	0.003311258	0.013245033	0	0	0	0.009933775	0	0	0	0	0	0	0	0	0	0	0	0	0	0	0.016556291	0	0	0	0	0
-6851.63	Foy-795	0	0	0.003278689	0	0.081967213	0	0	0.006557377	0	0	0	0	0	0	0	0	0.068852459	0.003278689	0	0	0	0	0.003278689	0.019672131	0	0	0	0.003278689	0	0	0	0	0	0	0.003278689	0	0	0	0	0	0	0	0.013114754	0	0	0	0	0
-6858.62	Foy-796	0	0	0.004282655	0	0.124197002	0	0	0	0	0	0	0	0	0	0	0	0.066381156	0	0	0	0	0	0.002141328	0.021413276	0	0	0	0.006423983	0	0	0	0	0	0	0	0.002141328	0	0	0	0	0	0	0	0	0	0	0.014989293	0
-6869.12	Foy-797	0	0	0.003039514	0	0.085106383	0	0	0.006079027	0	0	0	0	0	0	0	0	0.066869301	0.003039514	0	0	0	0	0	0.036474164	0	0	0	0	0	0	0	0	0	0	0	0	0	0	0	0	0	0	0.027355623	0	0	0	0	0
-6879.65	Foy-798	0	0	0.009433962	0	0.066037736	0	0	0	0	0	0	0	0	0	0	0	0.110062893	0	0	0	0	0	0.012578616	0.028301887	0	0	0	0	0	0	0	0	0	0	0	0.003144654	0	0	0	0	0	0	0.009433962	0	0	0	0.006289308	0
-6886.68	Foy-799	0	0	0	0	0.079734219	0	0	0	0.003322259	0	0	0	0	0	0.006644518	0	0.066445183	0.006644518	0	0	0	0	0	0.019933555	0	0	0	0.003322259	0	0	0	0	0	0	0	0	0	0	0	0	0	0	0.023255814	0	0	0	0.006644518	0
-6893.73	Foy-800	0	0	0	0	0.00330033	0	0	0	0.00330033	0	0	0	0	0	0.00660066	0	0.059405941	0	0	0	0	0	0.00330033	0.00330033	0.00330033	0	0	0.00990099	0	0	0	0	0	0	0	0.00330033	0	0	0	0	0	0	0.00660066	0	0	0	0.00330033	0
[truncated: 61 more columns]
